# Supplementary material for: 2-Hy­droxy-N-(4-methyl­phen­yl)benzamide
Source: Acta Crystallogr Sect E Struct Rep Online. 2011 Aug 6;67(Pt 9):o2253. doi: 10.1107/S1600536811030716 (PMC3200594; doi:10.1107/S1600536811030716)
Supplement: Supplementary file 2 [file e-67-o2253-Isup2.hkl]

#
# h,k,l, Fc-squared, Fo-squared, sigma(Fo-squared) and status flag
#
data_I
_shelx_title ' BN113 in P2(1)/c'
_shelx_refln_list_code          4
_shelx_F_calc_maximum      142.45
_exptl_crystal_F_000       480.00
_reflns_d_resolution_high  0.7604
 
loop_
 _symmetry_equiv_pos_as_xyz
 'x, y, z'
 '-x, y+1/2, -z+1/2'
 '-x, -y, -z'
 'x, -y-1/2, z-1/2'
 
_cell_length_a    19.4067
_cell_length_b     4.9122
_cell_length_c    12.7261
_cell_angle_alpha  90.000
_cell_angle_beta  104.793
_cell_angle_gamma  90.000
 
_shelx_F_squared_multiplier     1.000
 
loop_
 _refln_index_h
 _refln_index_k
 _refln_index_l
 _refln_F_squared_calc
 _refln_F_squared_meas
 _refln_F_squared_sigma
 _refln_observed_status
   3   0   0     1900.93     1727.62     40.43 o
   4   0   0     2618.11     2336.80     54.70 o
   5   0   0      327.52      312.56     13.66 o
   6   0   0      119.85       95.88      6.90 o
   7   0   0     1914.20     1709.52     37.19 o
   8   0   0      609.54      596.37     18.67 o
   9   0   0       81.71       70.36      6.53 o
  10   0   0      350.02      370.10     16.69 o
  11   0   0       58.71       50.91      8.05 o
  12   0   0      127.24      129.62     14.07 o
  13   0   0       30.86       17.70      5.47 o
  14   0   0        4.61        9.35      5.16 o
  15   0   0      120.84      108.90      9.08 o
  16   0   0        4.00        5.82      4.95 o
  17   0   0       55.86       57.88      8.92 o
  18   0   0        5.26        6.34      7.19 o
  19   0   0      120.72      143.19     18.23 o
  20   0   0       73.77       85.36     13.81 o
  21   0   0      339.51      447.09     48.61 o
  22   0   0      170.64      187.35     20.19 o
  23   0   0        4.36       23.69     10.75 o
  24   0   0        8.28        7.25     11.40 o
   1   1   0      735.45      710.09     12.85 o
   2   1   0      787.87      792.03     12.28 o
   3   1   0       70.33       70.07      2.81 o
   4   1   0    20292.29    18386.21    240.25 o
   5   1   0      809.41      804.38     11.47 o
   6   1   0      874.71      810.72     12.46 o
   7   1   0        2.38        7.65      1.64 o
   8   1   0       32.59       34.31      2.68 o
   9   1   0        9.24        3.33      1.88 o
  10   1   0        0.16        1.46      1.97 o
  11   1   0      301.10      310.23      8.29 o
  12   1   0       24.96       28.42      4.54 o
  13   1   0       13.35        7.87      3.13 o
  14   1   0        5.86       10.04      3.78 o
  15   1   0       97.34      101.73      6.98 o
  16   1   0        3.87        4.63      3.73 o
  17   1   0      295.87      304.90     19.22 o
  18   1   0       86.64       92.90     17.14 o
  19   1   0        0.93       -4.82      4.82 o
  20   1   0       33.78       29.24     10.63 o
  21   1   0        0.02        8.90      6.14 o
  22   1   0        4.41        8.94      5.76 o
  23   1   0        2.41        6.32      6.29 o
  24   1   0       13.27       10.02      7.05 o
   0   2   0       13.64       10.10      6.73 o
   1   2   0       26.20       32.19      3.65 o
   2   2   0       13.94       12.77      3.69 o
   3   2   0       31.93       35.00      2.65 o
   4   2   0        8.79        2.89      1.93 o
   5   2   0       43.24       41.77      3.26 o
   6   2   0      449.88      497.96      9.73 o
   7   2   0      165.67      159.02      7.66 o
   8   2   0      918.46      884.74     16.39 o
   9   2   0      409.61      420.35      9.46 o
  10   2   0        2.64        0.60      2.36 o
  11   2   0       15.30       16.44      3.40 o
  12   2   0       97.53      102.15      6.42 o
  13   2   0      219.62      233.21     18.51 o
  14   2   0       57.41       62.81      6.23 o
  15   2   0       41.19       49.34      6.65 o
  16   2   0       30.70       19.92      7.28 o
  17   2   0        0.53        1.55      4.86 o
  18   2   0        1.30       -1.97      3.75 o
  19   2   0        0.00        4.71      4.41 o
  20   2   0        0.06       -0.13      6.89 o
  21   2   0        0.79       -5.80      7.22 o
  22   2   0        0.21        6.91      8.71 o
  23   2   0        0.11       -1.95      7.66 o
   1   3   0        1.12        1.87      5.16 o
   2   3   0      206.11      197.55     20.61 o
   3   3   0      164.07      163.90      9.70 o
   4   3   0       67.90       74.97      6.07 o
   5   3   0        5.56        6.94      3.22 o
   6   3   0       17.33       18.62      7.74 o
   7   3   0        2.94       10.29      4.11 o
   8   3   0       10.46       10.23      5.06 o
   9   3   0       51.51       50.69      5.86 o
  10   3   0        6.11        3.02      4.16 o
  11   3   0      399.61      381.06     14.99 o
  12   3   0        0.86       -0.55      4.63 o
  13   3   0       51.49       42.12      9.62 o
  14   3   0        2.07        4.34      5.61 o
  15   3   0        5.54        4.94      6.36 o
  16   3   0        0.74        8.22      6.03 o
  17   3   0        2.81       -1.72      6.66 o
  18   3   0        0.14       -5.26      8.41 o
  19   3   0        9.11       13.51     11.41 o
  20   3   0        0.00       12.41     11.87 o
  21   3   0        0.43       29.28     13.85 o
   0   4   0      121.16      108.62     20.56 o
   1   4   0       39.41       48.51     10.76 o
   2   4   0      110.97      118.01      8.34 o
   3   4   0       33.63       36.27      7.80 o
   4   4   0       53.47       52.35      7.20 o
   5   4   0       34.82       39.68      7.92 o
   6   4   0        2.50       -0.17      3.70 o
   7   4   0        4.70        3.07      4.35 o
   8   4   0        1.39        8.65      5.17 o
   9   4   0        0.60       -4.50      4.50 o
  10   4   0       48.00       43.92      7.92 o
  11   4   0        3.16       -1.07      5.37 o
  12   4   0       17.34       18.71      7.61 o
  13   4   0        0.58       -3.08      6.76 o
  14   4   0        8.00        9.33      8.09 o
  15   4   0       19.88       21.36      9.06 o
  16   4   0        0.01       14.23      9.49 o
  17   4   0        5.53       16.41     10.88 o
  18   4   0        0.28        3.92     17.01 o
  19   4   0        0.51       11.96     16.08 o
   1   5   0       13.50        6.40      9.15 o
   2   5   0        0.71       -6.38      7.18 o
   3   5   0        1.36       16.58      8.99 o
   4   5   0        0.01        3.43      5.63 o
   5   5   0        5.00        4.40      6.87 o
   6   5   0      149.02      153.47     15.20 o
   7   5   0        8.19        4.86      7.57 o
   8   5   0       55.24       46.61     14.21 o
   9   5   0       10.74       14.26      6.13 o
  10   5   0        0.02        2.66      7.17 o
  11   5   0        0.41        7.88      7.29 o
  12   5   0        0.06       11.90      7.69 o
  13   5   0       28.42       40.23     10.11 o
  14   5   0        0.51        5.43      9.46 o
  15   5   0       11.63       13.65     11.59 o
   0   6   0       21.71       23.56     18.13 o
   1   6   0        0.22      -10.11     10.11 o
   2   6   0       20.32       35.65     13.51 o
   3   6   0        0.01       -4.86     15.33 o
   4   6   0        1.51        3.93     16.83 o
   5   6   0        2.04        6.17     16.45 o
   6   6   0        0.04      -12.90     12.90 o
   7   6   0        1.65        6.19      9.48 o
   8   6   0        5.82       -1.42      9.79 o
 -24   1   1        8.94       12.55      7.72 o
 -23   1   1        5.46       16.79      7.64 o
 -22   1   1        0.91        1.83      6.26 o
 -21   1   1       41.53       43.48      7.93 o
 -20   1   1       21.81       28.93      7.78 o
 -19   1   1       92.73       81.84      8.85 o
 -18   1   1        3.11        0.76      4.26 o
 -17   1   1      299.39      325.07     14.43 o
 -16   1   1        4.48        3.46      3.78 o
 -15   1   1       30.40       25.68      4.14 o
 -14   1   1        8.62        7.77      3.13 o
 -13   1   1       33.03       40.74      4.08 o
 -12   1   1      129.75      125.66      5.68 o
 -11   1   1       95.19       90.84      5.26 o
 -10   1   1        8.44        4.95      2.07 o
  -9   1   1      200.29      186.21      5.75 o
  -8   1   1      236.33      223.71      5.77 o
  -7   1   1       88.90       94.92      3.76 o
  -6   1   1      481.52      463.37      7.43 o
  -5   1   1     1239.30     1185.91     16.12 o
  -4   1   1     6510.07     6106.11     80.67 o
  -3   1   1      708.06      711.96     13.07 o
  -2   1   1      114.52      126.18      5.19 o
  -1   1   1      566.14      567.61      9.73 o
   0   1   1     1055.27     1027.15     18.01 o
   1   1   1      118.80      122.93      4.25 o
   2   1   1     9848.70     9319.32    116.16 o
   3   1   1     7954.58     7579.55     90.04 o
   4   1   1    10882.41    10332.58    122.60 o
   5   1   1      671.00      593.82      8.96 o
   6   1   1      137.18      145.30      4.09 o
   7   1   1      495.13      523.92     11.21 o
   8   1   1       94.63      111.79      6.02 o
   9   1   1      284.81      306.32      9.15 o
  10   1   1       17.37       21.50      2.50 o
  11   1   1       15.14       14.26      2.67 o
  12   1   1       51.65       65.79      6.27 o
  13   1   1        1.64        0.61      2.95 o
  14   1   1       24.13       20.95      3.81 o
  15   1   1       21.44       17.52      4.09 o
  16   1   1        0.06        1.12      4.21 o
  17   1   1       22.29       33.91      6.72 o
  18   1   1       72.44       73.90      8.34 o
  19   1   1        5.00        9.84      5.49 o
  20   1   1        1.74        5.83      5.16 o
  21   1   1        2.18        1.41      5.84 o
  22   1   1        0.39        7.64      6.00 o
  23   1   1       21.60       19.98      7.03 o
 -23   2   1        5.08        4.54      7.91 o
 -22   2   1        0.51        3.60      7.06 o
 -21   2   1        3.57        4.33      7.41 o
 -20   2   1        3.10        4.87      7.03 o
 -19   2   1       12.26        6.73      4.40 o
 -18   2   1        0.01        1.54      4.88 o
 -17   2   1       77.15       70.18      6.34 o
 -16   2   1      133.74      126.21      9.17 o
 -15   2   1      155.04      151.90      9.90 o
 -14   2   1       62.51       72.95      8.12 o
 -13   2   1      729.03      703.06     17.08 o
 -12   2   1       46.17       43.96      4.60 o
 -11   2   1       31.14       31.56      3.91 o
 -10   2   1       13.91       12.46      2.98 o
  -9   2   1      172.31      188.87      9.12 o
  -8   2   1      788.75      835.90     15.47 o
  -7   2   1      424.65      443.43     10.36 o
  -6   2   1       77.08       97.13      4.71 o
  -5   2   1      134.68      140.10      5.24 o
  -4   2   1        0.91        0.31      1.39 o
  -3   2   1       20.44       17.95      2.12 o
  -2   2   1      148.38      140.81      5.46 o
  -1   2   1      236.16      237.20      9.56 o
   0   2   1       28.81       27.50      3.30 o
   1   2   1       78.24       81.49      5.64 o
   2   2   1       78.06       86.77      3.93 o
   3   2   1     1233.61     1346.25     24.01 o
   4   2   1     2187.07     2324.74     36.90 o
   5   2   1       30.89       40.05      2.78 o
   6   2   1      586.99      567.14     12.23 o
   7   2   1     3891.94     3813.32     65.26 o
   8   2   1     1035.59     1019.90     17.16 o
   9   2   1      327.30      338.37      8.54 o
  10   2   1       43.44       46.72      3.89 o
  11   2   1        3.84        5.45      2.90 o
  12   2   1        1.38        5.60      3.00 o
  13   2   1       31.66       26.86      7.14 o
  14   2   1       97.99       98.95      7.71 o
  15   2   1        0.70       -0.73      4.22 o
  16   2   1        3.77       -0.14      3.17 o
  17   2   1        0.27       -1.46      4.32 o
  18   2   1        2.45        6.02      4.25 o
  19   2   1       15.48       10.74      7.93 o
  20   2   1        2.31        2.43      7.03 o
  21   2   1        0.41        0.94      7.86 o
  22   2   1        0.05       -1.24      8.67 o
  23   2   1        0.31       -3.47     11.20 o
 -22   3   1        5.34        0.63     12.17 o
 -21   3   1       23.92        6.55     12.04 o
 -20   3   1        0.39       -5.01      9.98 o
 -19   3   1        0.24       -4.63      8.85 o
 -18   3   1        5.69        5.07      8.43 o
 -17   3   1        3.40        5.32      6.66 o
 -16   3   1        1.58       12.52      6.53 o
 -15   3   1        9.64        3.18      6.67 o
 -14   3   1        4.22       -3.60      4.79 o
 -13   3   1        2.75        5.86      5.31 o
 -12   3   1      102.81       99.63      8.89 o
 -11   3   1      139.05      148.79      9.83 o
 -10   3   1      239.12      243.27     11.26 o
  -9   3   1      155.61      162.24      9.01 o
  -8   3   1      158.82      170.56      8.51 o
  -7   3   1       88.46       87.76      7.48 o
  -6   3   1       19.05       20.73      4.37 o
  -5   3   1       14.39       26.85      4.39 o
  -4   3   1      168.76      170.20     14.35 o
  -3   3   1       53.54       39.33      5.39 o
  -2   3   1      382.78      410.56     14.67 o
  -1   3   1       82.78       79.94      5.79 o
   0   3   1     1231.48     1256.66     44.55 o
   1   3   1        3.20        3.98      3.60 o
   2   3   1       95.82       90.92      7.19 o
   3   3   1      162.35      171.68      7.47 o
   4   3   1        3.22        1.37      2.21 o
   5   3   1       11.54       11.34      3.74 o
   6   3   1        8.45        4.62      3.47 o
   7   3   1       22.20       26.15      4.30 o
   8   3   1       76.08       63.18      5.74 o
   9   3   1       41.76       45.82      8.72 o
  10   3   1      129.82      130.26     14.11 o
  11   3   1      449.95      456.01     16.52 o
  12   3   1        2.40        3.54      5.02 o
  13   3   1       12.10       16.77      5.99 o
  14   3   1      111.86      102.43      9.87 o
  15   3   1       13.22       21.23      7.06 o
  16   3   1        2.77       -2.56      6.43 o
  17   3   1        0.07       -7.59      7.59 o
  18   3   1        0.31       10.54      8.69 o
  19   3   1       17.18       18.41     12.16 o
  20   3   1        7.62        7.16     12.15 o
  21   3   1       11.99       -0.55     28.32 o
 -19   4   1        6.83        8.41     16.08 o
 -18   4   1        0.13        7.65     12.71 o
 -17   4   1        5.93       26.03     10.48 o
 -16   4   1        2.28       21.77      9.59 o
 -15   4   1        0.21        9.61      8.59 o
 -14   4   1       10.83        9.93      7.63 o
 -13   4   1       13.12        2.72      6.46 o
 -12   4   1        6.34        8.71      6.80 o
 -11   4   1        6.87        1.49      5.95 o
 -10   4   1        5.36       -5.18      5.18 o
  -9   4   1       37.71       41.91      7.05 o
  -8   4   1       51.53       51.62      7.88 o
  -7   4   1      274.67      272.49     13.23 o
  -6   4   1      213.82      222.72     11.74 o
  -5   4   1       69.22       57.75      8.83 o
  -4   4   1      549.29      484.99     41.41 o
  -3   4   1       11.22       15.75      5.65 o
  -2   4   1       93.05       98.91     13.43 o
  -1   4   1        0.49        0.00      6.27 o
   0   4   1        9.23        5.78     13.27 o
   1   4   1        3.69        6.49     10.56 o
   2   4   1       47.39       49.93     16.22 o
   3   4   1        6.78       12.00      4.65 o
   4   4   1       35.77       27.22      7.03 o
   5   4   1       13.64       12.90      3.55 o
   6   4   1        5.19        5.27      5.90 o
   7   4   1        6.33        5.14      4.85 o
   8   4   1       52.32       40.35      7.15 o
   9   4   1       36.51       34.27      7.50 o
  10   4   1       49.60       52.13      9.11 o
  11   4   1        2.16       -5.30      5.86 o
  12   4   1        0.00        0.73      6.37 o
  13   4   1        5.10       15.86      7.90 o
  14   4   1        0.31        3.30      7.79 o
  15   4   1      159.92      156.55     15.80 o
  16   4   1        5.57       -1.73      9.59 o
  17   4   1       31.81       36.06     14.87 o
  18   4   1       29.72       38.16     19.16 o
 -15   5   1        0.32       10.33     10.18 o
 -14   5   1        6.57       16.66     14.80 o
 -13   5   1        6.66       13.03      8.52 o
 -12   5   1        8.05        4.64      7.63 o
 -11   5   1        5.49        2.42      7.11 o
 -10   5   1        0.83       -1.52      6.19 o
  -9   5   1        8.07       11.28     10.43 o
  -8   5   1       15.17       -0.04     14.02 o
  -7   5   1       18.95       -2.34      7.95 o
  -6   5   1        0.11       -4.04      7.85 o
  -5   5   1       10.67        4.50      6.74 o
  -4   5   1        1.90        3.18     11.78 o
  -3   5   1       11.77       13.74      9.90 o
  -2   5   1       13.87        9.14      8.81 o
  -1   5   1        3.30        4.79      8.88 o
   0   5   1        5.92       12.72      8.07 o
   1   5   1        0.13       -1.63      7.86 o
   2   5   1        1.17        1.01      8.32 o
   3   5   1       18.64        8.36      9.38 o
   4   5   1       67.59       61.37     12.53 o
   5   5   1        0.01       -0.62      6.66 o
   6   5   1        0.51        3.61      7.39 o
   7   5   1       13.66       -5.48      7.50 o
   8   5   1        1.08        5.25      5.94 o
   9   5   1        4.59        3.16      6.16 o
  10   5   1        6.94       17.36      7.39 o
  11   5   1       11.37       16.20      8.38 o
  12   5   1        0.41        8.66     10.85 o
  13   5   1        6.70       17.18      9.50 o
  14   5   1        4.92       -2.51      9.72 o
  15   5   1        0.44       -2.75     10.86 o
  -9   6   1        2.53      -13.36     14.58 o
  -8   6   1        1.43        9.07     11.87 o
  -7   6   1        0.01        2.02     11.12 o
  -6   6   1        0.77       -3.55     16.08 o
  -5   6   1        0.63        2.24     15.52 o
  -4   6   1        1.22        7.66     17.20 o
  -3   6   1       21.67       53.28     23.18 o
  -2   6   1        7.39       -5.61     16.64 o
  -1   6   1        0.27       -7.84     13.65 o
   0   6   1       11.17       10.86     23.46 o
   1   6   1        0.95       -5.82     12.99 o
   2   6   1        0.93       10.54     11.39 o
   3   6   1        4.36        2.24     14.39 o
   4   6   1        0.72       -1.50     15.52 o
   5   6   1        8.05       17.01     17.95 o
   6   6   1        0.81       -5.80     14.77 o
   7   6   1        0.20      -13.46     15.33 o
   8   6   1        0.64        2.62     12.90 o
 -25   0   2        0.07       -4.28     10.84 o
 -24   0   2        5.08       10.69     10.72 o
 -23   0   2      101.36      106.88     40.85 o
 -22   0   2        2.13        5.06      9.34 o
 -21   0   2      147.46      166.39     17.88 o
 -20   0   2       75.15       85.74     24.40 o
 -19   0   2      102.61      140.82     18.51 o
 -18   0   2       50.99       62.24     10.82 o
 -17   0   2       33.17       44.71      9.07 o
 -16   0   2        0.52       -0.51      4.81 o
 -15   0   2        1.20        4.69      4.41 o
 -14   0   2      115.15      118.14      8.91 o
 -13   0   2       42.68       39.03      5.58 o
 -12   0   2      187.28      194.97     10.48 o
 -11   0   2     1121.42     1197.51     43.56 o
 -10   0   2      628.25      736.09     19.72 o
  -9   0   2      361.24      372.50     11.89 o
  -8   0   2      297.06      293.29      8.65 o
  -7   0   2      755.60      704.30     15.55 o
  -6   0   2      759.89      687.21     13.50 o
  -5   0   2       60.86       58.22      3.19 o
  -4   0   2     1231.97     1097.16     19.24 o
  -3   0   2      573.59      491.06     13.19 o
  -2   0   2    17322.75    15415.77    266.45 o
  -1   0   2     2319.67     1963.15     38.88 o
   0   0   2     6595.30     5775.78    111.42 o
   1   0   2      742.14      701.14     17.56 o
   2   0   2     2519.50     2164.88     92.87 o
   3   0   2     2185.92     2003.81     69.64 o
   4   0   2      908.69      879.82     22.01 o
   5   0   2        6.14        6.44      2.31 o
   6   0   2      104.43       99.62      5.88 o
   7   0   2       13.38        8.62      4.23 o
   8   0   2      244.60      244.87     12.34 o
   9   0   2       48.54       54.07      6.32 o
  10   0   2       13.36       18.60      4.89 o
  11   0   2     2346.11     2384.51     62.85 o
  12   0   2       39.70       27.05      6.36 o
  13   0   2       79.95       81.03      9.14 o
  14   0   2       26.61       32.19      8.12 o
  15   0   2       10.88       13.20      6.65 o
  16   0   2        1.87        1.32      7.84 o
  17   0   2        1.51       -3.55     10.66 o
  18   0   2        4.73        1.68     11.40 o
  19   0   2       66.10       61.04     26.08 o
  20   0   2       65.04       79.33     20.28 o
  21   0   2       19.37       26.15     11.05 o
  22   0   2       18.54       33.59     10.70 o
  23   0   2        7.60        8.51     14.58 o
 -24   1   2        6.78        1.70      6.88 o
 -23   1   2        3.30        6.58      6.69 o
 -22   1   2        0.01       11.81      8.47 o
 -21   1   2        2.76       -5.15      5.15 o
 -20   1   2        4.25        7.61      5.96 o
 -19   1   2      154.19      167.18     18.40 o
 -18   1   2       64.42       64.07      7.31 o
 -17   1   2      148.13      164.77      9.37 o
 -16   1   2        4.71        7.28      3.65 o
 -15   1   2      263.07      266.82      9.64 o
 -14   1   2      113.97      119.04      6.70 o
 -13   1   2      176.63      209.02      8.77 o
 -12   1   2        0.25       -0.33      2.25 o
 -11   1   2       37.47       33.73      3.34 o
 -10   1   2       61.90       54.86      4.00 o
  -9   1   2        4.81        2.38      1.83 o
  -8   1   2       54.90       53.87      3.12 o
  -7   1   2       96.16      111.38      4.30 o
  -6   1   2      722.04      671.90     10.62 o
  -5   1   2        0.01       -0.94      0.94 o
  -4   1   2      192.71      214.95      4.59 o
  -3   1   2      677.85      665.11      9.92 o
  -2   1   2      368.92      355.29      6.57 o
  -1   1   2       58.34       54.36      2.58 o
   0   1   2      992.07      908.41     13.70 o
   1   1   2     2457.58     2316.42     29.48 o
   2   1   2     4065.62     3936.30     45.19 o
   3   1   2     5372.86     5323.10     56.37 o
   4   1   2       48.24       58.26      2.70 o
   5   1   2       11.38       10.72      1.58 o
   6   1   2     1349.05     1349.54     20.05 o
   7   1   2     2984.28     3071.04     45.61 o
   8   1   2      223.03      232.18      7.83 o
   9   1   2       24.54       28.14      2.76 o
  10   1   2       31.10       25.50      2.82 o
  11   1   2       10.39        8.58      2.44 o
  12   1   2        0.00       -1.72      2.35 o
  13   1   2        0.51        2.92      2.81 o
  14   1   2        2.47        4.14      3.23 o
  15   1   2      134.38      133.19      7.22 o
  16   1   2        6.26        4.99      4.14 o
  17   1   2        1.66        1.90      5.03 o
  18   1   2       13.19        9.18      5.20 o
  19   1   2        0.00       -1.33      5.12 o
  20   1   2        0.02       14.54      6.19 o
  21   1   2        4.56       -0.14     10.28 o
  22   1   2        5.65        7.01      8.09 o
  23   1   2        1.46        0.74      6.97 o
 -24   2   2        0.35       -8.96      9.01 o
 -23   2   2        4.59       10.39      7.61 o
 -22   2   2        6.02       11.84      7.38 o
 -21   2   2        0.08        4.08      6.11 o
 -20   2   2       14.74       14.54      6.39 o
 -19   2   2        6.62       -1.44      3.86 o
 -18   2   2        9.72        4.48      4.50 o
 -17   2   2       86.67       84.50      5.95 o
 -16   2   2        0.01       -0.27      4.11 o
 -15   2   2      404.12      432.73     19.62 o
 -14   2   2       82.89       91.04      9.31 o
 -13   2   2      167.92      185.93      8.80 o
 -12   2   2        8.36        6.91      3.94 o
 -11   2   2        1.35        4.93      2.84 o
 -10   2   2        0.77        0.35      2.29 o
  -9   2   2        8.85        6.03      3.80 o
  -8   2   2      198.77      186.76      7.02 o
  -7   2   2       86.89      108.58      7.09 o
  -6   2   2        0.56        0.36      1.56 o
  -5   2   2      479.69      439.72     10.90 o
  -4   2   2       31.43       35.55      2.59 o
  -3   2   2      500.26      506.91     12.74 o
  -2   2   2        1.98        5.15      1.46 o
  -1   2   2      954.00      951.73     19.20 o
   0   2   2      637.31      650.08     18.62 o
   1   2   2      186.98      215.91     12.28 o
   2   2   2     1195.99     1146.10     19.07 o
   3   2   2      245.93      288.57      6.68 o
   4   2   2      968.31     1058.56     18.35 o
   5   2   2     1757.13     1717.30     33.89 o
   6   2   2     1144.56     1078.09     21.01 o
   7   2   2     2110.10     2055.83     33.92 o
   8   2   2       41.86       45.95      3.49 o
   9   2   2       60.78       55.22      4.27 o
  10   2   2      137.46      158.56      6.78 o
  11   2   2        1.75        2.52      2.92 o
  12   2   2        4.39        0.80      3.04 o
  13   2   2       20.18       13.23      4.28 o
  14   2   2        3.10       -0.90      4.04 o
  15   2   2       33.94       39.63      5.99 o
  16   2   2        5.41        6.29      5.30 o
  17   2   2       31.78       23.11      4.53 o
  18   2   2       11.18       13.16      6.70 o
  19   2   2        0.90        8.19      7.32 o
  20   2   2        2.29       -2.15      7.50 o
  21   2   2        0.54       -6.67      8.22 o
  22   2   2        0.29       -5.66     12.71 o
 -22   3   2        0.01       16.43      9.83 o
 -21   3   2       14.93       15.80     12.90 o
 -20   3   2        1.13       21.07     11.50 o
 -19   3   2        2.35       11.62      8.60 o
 -18   3   2        0.00       12.39      8.36 o
 -17   3   2       19.74       33.11      7.92 o
 -16   3   2        3.24        3.26      6.55 o
 -15   3   2       14.29       13.41      6.50 o
 -14   3   2       76.13       75.28      8.63 o
 -13   3   2       65.70       79.64      8.37 o
 -12   3   2        3.48       -0.73      4.81 o
 -11   3   2      567.68      624.34     19.28 o
 -10   3   2      674.44      680.97     19.83 o
  -9   3   2      324.21      313.65     22.23 o
  -8   3   2      137.05      142.00      8.39 o
  -7   3   2       46.71       52.81      6.36 o
  -6   3   2        0.04       -2.93      2.93 o
  -5   3   2      134.64      147.13     19.21 o
  -4   3   2      199.32      193.68     13.21 o
  -3   3   2       67.05       60.97      6.91 o
  -2   3   2      270.17      311.79     13.38 o
  -1   3   2      316.26      313.33     13.12 o
   0   3   2      606.62      598.87     20.51 o
   1   3   2      177.91      208.59     14.30 o
   2   3   2        0.70        1.94      2.54 o
   3   3   2       26.30       22.64      3.37 o
   4   3   2       44.97       47.60      4.28 o
   5   3   2       26.93       29.29      3.75 o
   6   3   2        5.88        4.41      2.90 o
   7   3   2      290.69      291.15     12.49 o
   8   3   2       10.06        3.40      3.98 o
   9   3   2      241.18      267.84     14.65 o
  10   3   2       16.52       23.30      7.00 o
  11   3   2     1171.05     1144.69     30.74 o
  12   3   2        0.87        1.39      5.33 o
  13   3   2       50.46       43.53      7.26 o
  14   3   2        6.97       10.29      6.50 o
  15   3   2        0.25        2.87      5.96 o
  16   3   2        1.78       20.66      7.91 o
  17   3   2        1.05       14.13      9.47 o
  18   3   2        1.50        7.50     13.46 o
  19   3   2        1.87       11.88     11.46 o
  20   3   2        7.36        1.55     12.32 o
 -19   4   2        8.77      -11.71     22.25 o
 -18   4   2        0.35       -9.63     13.37 o
 -17   4   2        0.59        2.17      8.96 o
 -16   4   2        0.13        5.62     10.57 o
 -15   4   2       13.62        4.46      7.79 o
 -14   4   2        9.54        6.41      8.43 o
 -13   4   2        9.53        5.32      9.72 o
 -12   4   2       18.93       12.52      6.77 o
 -11   4   2       21.93       13.85      7.22 o
 -10   4   2        4.45       -0.88      5.32 o
  -9   4   2       59.51       49.60     11.43 o
  -8   4   2       41.88       49.28     12.89 o
  -7   4   2       43.79       44.66      5.89 o
  -6   4   2      206.05      216.22     16.49 o
  -5   4   2        5.84        6.24      5.77 o
  -4   4   2       30.22       31.98      7.43 o
  -3   4   2       10.72       11.56      4.89 o
  -2   4   2       32.12       34.52      8.05 o
  -1   4   2        0.00       -3.64      8.04 o
   0   4   2       15.12       28.13      8.79 o
   1   4   2        0.63        5.57      7.14 o
   2   4   2       77.49       66.91     11.56 o
   3   4   2        0.00        2.62      4.57 o
   4   4   2        0.94        1.90      2.97 o
   5   4   2        0.27       -1.47      3.25 o
   6   4   2        0.79        0.27      7.87 o
   7   4   2      101.94       93.25     11.71 o
   8   4   2        3.09       -1.55      5.30 o
   9   4   2       39.39       26.84      7.57 o
  10   4   2        0.61        4.87      6.27 o
  11   4   2       25.87       25.17      9.02 o
  12   4   2        3.52        5.68      7.32 o
  13   4   2       69.21       77.88     14.25 o
  14   4   2        4.17       -0.79      8.74 o
  15   4   2       44.86       21.83     10.69 o
  16   4   2        1.52        0.68     10.30 o
  17   4   2        0.58        6.31     15.05 o
  18   4   2        0.24       10.28     18.69 o
 -16   5   2        4.33       -0.83     12.03 o
 -15   5   2       13.14       22.32     10.32 o
 -14   5   2        2.05       19.09      9.63 o
 -13   5   2        0.59        3.83      8.49 o
 -12   5   2        9.89       14.46      8.04 o
 -11   5   2        0.58        3.51      6.52 o
 -10   5   2        2.95        3.92     10.66 o
  -9   5   2        0.91        6.29     12.62 o
  -8   5   2       11.40       19.94      9.09 o
  -7   5   2        0.11       -1.24      7.66 o
  -6   5   2        4.88       10.03      7.66 o
  -5   5   2       40.00       34.53     17.01 o
  -4   5   2       54.71       64.68     20.75 o
  -3   5   2       24.59       41.13     17.01 o
  -2   5   2      184.89      183.63     20.48 o
  -1   5   2        3.09        5.75     13.93 o
   0   5   2        0.13        4.67      9.53 o
   1   5   2       38.34       32.47     11.87 o
   2   5   2        0.21       -2.69      7.73 o
   3   5   2       16.47        5.63     15.98 o
   4   5   2       10.48       12.60     10.74 o
   5   5   2       40.19       35.38     11.03 o
   6   5   2       18.66        2.33      7.27 o
   7   5   2        0.02       -4.92      4.92 o
   8   5   2        0.21       -3.46      5.95 o
   9   5   2        4.69        3.73      6.55 o
  10   5   2        0.23        2.94      7.61 o
  11   5   2        6.45       13.46      8.00 o
  12   5   2        0.00        6.36      9.06 o
  13   5   2        0.05        1.12      9.63 o
  14   5   2        0.69       18.14     10.93 o
  -9   6   2        0.00        6.12     11.00 o
  -8   6   2        8.91       19.93     10.58 o
  -7   6   2        5.17        6.00      8.40 o
  -6   6   2        0.05       -1.31     17.20 o
  -5   6   2        4.60       -3.93     16.45 o
  -4   6   2        6.79       -8.97     15.52 o
  -3   6   2        1.49       10.10     19.07 o
  -2   6   2        6.08       13.46     19.26 o
  -1   6   2        0.76       20.94     18.88 o
   0   6   2       40.53       45.79     14.13 o
   1   6   2       12.91       11.44     10.27 o
   2   6   2       15.86        9.87     11.30 o
   3   6   2        2.09       -1.27     10.37 o
   4   6   2        2.22       22.43     18.51 o
   5   6   2        1.11        8.97     16.83 o
   6   6   2        0.01       -5.05     15.89 o
   7   6   2        6.22        8.41     17.95 o
 -25   1   3        0.53        2.02      7.39 o
 -24   1   3        9.84        7.42      9.34 o
 -23   1   3        1.06        7.75      7.18 o
 -22   1   3        0.12        9.25      6.42 o
 -21   1   3        0.42       -4.44      6.93 o
 -20   1   3        4.03        1.88      6.61 o
 -19   1   3       51.91       65.97      8.02 o
 -18   1   3        8.33        9.71      4.98 o
 -17   1   3       99.36      104.46      8.39 o
 -16   1   3      140.58      149.77      7.59 o
 -15   1   3       38.83       43.99      4.43 o
 -14   1   3       19.15       20.04      3.53 o
 -13   1   3      112.55      106.56      5.68 o
 -12   1   3       42.80       47.38      3.60 o
 -11   1   3       85.80       92.28      4.49 o
 -10   1   3      422.92      461.02     10.26 o
  -9   1   3      473.43      465.67      8.99 o
  -8   1   3      535.48      555.16      9.91 o
  -7   1   3      275.03      284.26      6.04 o
  -6   1   3     1800.45     1836.87     26.09 o
  -5   1   3      157.58      144.78      4.07 o
  -4   1   3      148.37      137.78      3.24 o
  -3   1   3      202.06      195.71      3.76 o
  -2   1   3      609.74      521.09      8.53 o
  -1   1   3      391.56      395.92      6.82 o
   0   1   3       80.44       74.10      2.56 o
   1   1   3      115.25      111.40      3.60 o
   2   1   3     1879.38     1850.80     21.30 o
   3   1   3        1.48        2.14      1.15 o
   4   1   3      813.36      835.63     12.13 o
   5   1   3       22.25       18.29      2.38 o
   6   1   3      430.01      417.25      7.57 o
   7   1   3     1194.66     1282.71     19.73 o
   8   1   3      257.55      291.89      7.07 o
   9   1   3       24.46       18.12      3.19 o
  10   1   3       16.93       16.75      2.92 o
  11   1   3        0.89        2.75      2.88 o
  12   1   3        7.76        6.36      3.29 o
  13   1   3      103.74       91.17      6.28 o
  14   1   3      121.56      124.54      9.52 o
  15   1   3      138.34      133.82      8.30 o
  16   1   3        3.87        3.61      4.29 o
  17   1   3        0.54        1.14      4.82 o
  18   1   3       13.58        7.82      8.15 o
  19   1   3       12.83        8.16      5.92 o
  20   1   3        2.90        3.32     11.56 o
  21   1   3        8.45       -1.74      7.43 o
  22   1   3        6.30       13.78      8.78 o
 -24   2   3        0.66       -1.50      7.86 o
 -23   2   3        0.42        8.33      7.51 o
 -22   2   3        1.82        1.16      8.34 o
 -21   2   3        0.40        4.88      6.46 o
 -20   2   3        0.95        4.31      5.57 o
 -19   2   3       44.67       33.90      6.31 o
 -18   2   3       19.58        9.43      3.74 o
 -17   2   3        5.44        3.96      3.27 o
 -16   2   3       98.38       96.58      8.10 o
 -15   2   3      164.26      166.04     14.66 o
 -14   2   3      289.40      329.85     12.37 o
 -13   2   3       80.34       87.71      6.41 o
 -12   2   3      231.28      240.80      9.62 o
 -11   2   3       25.59       25.65      4.29 o
 -10   2   3      167.04      143.75      7.75 o
  -9   2   3       85.79       86.42      5.50 o
  -8   2   3        0.15       -0.59      1.70 o
  -7   2   3       40.77       39.20      3.45 o
  -6   2   3      319.98      302.76      8.08 o
  -5   2   3      323.92      343.81      7.52 o
  -4   2   3      658.92      728.62     12.91 o
  -3   2   3      126.22      133.23      4.82 o
  -2   2   3      462.89      456.36     10.29 o
  -1   2   3       59.24       59.31      3.23 o
   0   2   3      391.76      420.81      9.82 o
   1   2   3       15.85       14.53      2.37 o
   2   2   3      606.94      636.33     14.37 o
   3   2   3     1321.81     1332.27     22.53 o
   4   2   3      142.44      133.68      6.58 o
   5   2   3      950.27      971.23     21.17 o
   6   2   3      263.72      278.67      7.90 o
   7   2   3      411.91      445.72      9.87 o
   8   2   3       39.83       46.55      3.71 o
   9   2   3      113.04      113.94      6.38 o
  10   2   3       38.27       44.23      4.69 o
  11   2   3       26.92       25.31      4.16 o
  12   2   3       17.16       17.85      4.46 o
  13   2   3       10.57       13.59      4.28 o
  14   2   3       19.99       16.36      6.74 o
  15   2   3       43.89       41.30      4.57 o
  16   2   3        7.12        4.77      4.37 o
  17   2   3       21.08       15.55      4.65 o
  18   2   3       28.05       34.55      8.89 o
  19   2   3        7.61        6.41      7.90 o
  20   2   3        0.37        3.37      8.08 o
  21   2   3        0.07       15.59     11.23 o
 -22   3   3        0.43        8.60      9.39 o
 -21   3   3        0.46        7.56      9.08 o
 -20   3   3        3.00       -6.74     12.25 o
 -19   3   3        2.80       -2.33      8.08 o
 -18   3   3        8.88       11.64      8.27 o
 -17   3   3        0.73        4.40      6.07 o
 -16   3   3        0.69       -3.37      7.02 o
 -15   3   3        0.04       -2.63      5.11 o
 -14   3   3        1.23        0.58      5.41 o
 -13   3   3        6.69        0.19      4.88 o
 -12   3   3      199.88      190.11     13.84 o
 -11   3   3       49.28       47.81     11.85 o
 -10   3   3       36.64       31.53      7.83 o
  -9   3   3        4.82        2.92      3.90 o
  -8   3   3      162.19      161.59     16.00 o
  -7   3   3       27.07       31.72      4.30 o
  -6   3   3       26.09       38.40      5.60 o
  -5   3   3        3.91        5.57      4.99 o
  -4   3   3        0.39       -0.20      4.26 o
  -3   3   3        0.26       -1.06      4.42 o
  -2   3   3      100.96      115.08     13.63 o
  -1   3   3       82.47       78.76      7.43 o
   0   3   3        1.04        2.14      4.62 o
   1   3   3       70.55       75.56     10.11 o
   2   3   3       42.33       39.26      3.67 o
   3   3   3       13.28       12.63      3.26 o
   4   3   3      116.41      122.09      6.73 o
   5   3   3       26.11       25.98      3.30 o
   6   3   3        1.09        5.41      3.45 o
   7   3   3        2.18       -3.58      3.58 o
   8   3   3        7.27        8.51      4.20 o
   9   3   3      423.07      414.14     15.60 o
  10   3   3        7.70        1.16      4.66 o
  11   3   3        8.20        7.69      5.53 o
  12   3   3        3.21        5.23      5.56 o
  13   3   3       43.08       24.95      6.72 o
  14   3   3        0.79        2.84      5.80 o
  15   3   3        0.95       13.56      7.36 o
  16   3   3        0.20       -8.39      8.39 o
  17   3   3        0.02        0.96     10.55 o
  18   3   3        4.05       -2.88      9.90 o
  19   3   3        3.97       10.82     12.45 o
  20   3   3        0.57        0.37     19.26 o
 -19   4   3        1.23       14.54     12.77 o
 -18   4   3        1.69        8.36     11.82 o
 -17   4   3        0.04       -3.72      9.14 o
 -16   4   3        9.09       13.79     13.30 o
 -15   4   3       16.47       18.09      8.76 o
 -14   4   3       23.61       33.88      9.01 o
 -13   4   3       13.01       27.45      8.98 o
 -12   4   3        0.77        2.52      6.40 o
 -11   4   3        5.70       18.03      6.83 o
 -10   4   3       64.13       65.87     10.60 o
  -9   4   3       59.63       54.72     14.18 o
  -8   4   3      275.62      326.83     16.15 o
  -7   4   3        3.63        8.60     11.12 o
  -6   4   3      450.28      442.02     23.79 o
  -5   4   3        1.83        1.29      5.74 o
  -4   4   3        4.12        9.83      5.98 o
  -3   4   3        0.33       -1.92      8.69 o
  -2   4   3        9.58       15.35      7.27 o
  -1   4   3        0.01        1.87      3.83 o
   0   4   3       79.80       76.19      5.59 o
   1   4   3       19.39       14.69      3.51 o
   2   4   3        0.24        5.50      3.23 o
   3   4   3        2.63        0.65      3.18 o
   4   4   3        0.22        2.58      3.22 o
   5   4   3        6.10        3.48      3.99 o
   6   4   3        0.58        4.68      4.88 o
   7   4   3       80.85       59.92      8.14 o
   8   4   3        2.83       -2.81      5.64 o
   9   4   3        2.67        5.09      6.06 o
  10   4   3        1.84        5.87      9.80 o
  11   4   3       25.53       10.08      7.01 o
  12   4   3        2.12       -3.25      7.68 o
  13   4   3      143.26      112.53     14.03 o
  14   4   3       37.13       45.67     10.55 o
  15   4   3       44.02       31.82     13.54 o
  16   4   3       11.37       11.09     28.14 o
  17   4   3       21.70       12.71     20.19 o
 -16   5   3        0.41       22.52     14.08 o
 -15   5   3        1.75        0.91      9.17 o
 -14   5   3        2.36       -5.84      8.41 o
 -13   5   3        0.07       -4.38      7.53 o
 -12   5   3        5.61       -4.48      7.08 o
 -11   5   3        4.88        5.06      9.90 o
 -10   5   3        1.99        4.05      8.99 o
  -9   5   3        0.00        2.34     16.36 o
  -8   5   3        6.56       21.92      9.75 o
  -7   5   3        3.82        8.45      8.09 o
  -6   5   3        4.86       13.88      8.60 o
  -5   5   3       33.98       40.61      9.22 o
  -4   5   3       59.30       50.75      8.94 o
  -3   5   3       78.63       67.11     20.94 o
  -2   5   3      125.54       78.14     21.50 o
  -1   5   3       28.43       12.51     12.43 o
   0   5   3        0.49        6.03      8.70 o
   1   5   3        9.87        5.90      9.15 o
   2   5   3       17.16        5.50      8.98 o
   3   5   3       44.72       25.90     15.98 o
   4   5   3        0.07       -4.94      8.85 o
   5   5   3        0.07       -2.43     11.96 o
   6   5   3       19.21       14.00     10.98 o
   7   5   3        5.46        7.70      6.20 o
   8   5   3        0.00        0.26      6.45 o
   9   5   3        1.50        6.44      7.43 o
  10   5   3        4.08       -0.90      7.60 o
  11   5   3        0.12       12.43      9.07 o
  12   5   3        1.32       -0.07      8.92 o
  13   5   3        0.43       -5.64     10.34 o
  -8   6   3        3.08       12.09     10.90 o
  -7   6   3       15.74       13.05      9.81 o
  -6   6   3        3.60       16.26     19.82 o
  -5   6   3        0.85       23.56     19.82 o
  -4   6   3       13.55      -10.84     16.64 o
  -3   6   3        1.47       23.18     18.51 o
  -2   6   3        0.15       -9.16     18.13 o
  -1   6   3       17.16       39.07     21.69 o
   0   6   3       41.13       55.90     21.87 o
   1   6   3       13.33        3.35     13.55 o
   2   6   3       30.36       45.08     17.29 o
   3   6   3       21.21       22.99     12.11 o
   4   6   3        2.65       41.69     19.44 o
   5   6   3        6.97       12.15     16.08 o
   6   6   3        2.21        5.61     19.07 o
 -25   0   4        0.94       27.08     11.99 o
 -24   0   4        0.15       10.65     22.99 o
 -23   0   4       12.82       12.89     10.61 o
 -22   0   4       48.80       48.57     12.31 o
 -21   0   4       32.75       40.32     11.44 o
 -20   0   4       54.60       31.35      9.83 o
 -19   0   4        0.63       11.78      7.50 o
 -18   0   4        0.02       25.71      8.22 o
 -17   0   4        2.90        1.82      4.87 o
 -16   0   4       66.78       60.41      7.63 o
 -15   0   4       67.15       59.53      8.88 o
 -14   0   4       41.41       42.00      5.80 o
 -13   0   4      657.06      677.15     20.11 o
 -12   0   4      824.37      915.40     35.51 o
 -11   0   4      181.04      195.44     12.01 o
 -10   0   4     1992.60     2041.58     45.78 o
  -9   0   4      598.31      609.46     16.98 o
  -8   0   4      332.49      336.09     14.41 o
  -7   0   4      606.29      541.07     14.92 o
  -6   0   4      162.01      188.44      9.38 o
  -5   0   4       89.34       85.26      4.28 o
  -4   0   4     1324.60     1234.45     24.26 o
  -3   0   4      818.64      791.74     16.53 o
  -2   0   4        3.14       -1.50      1.98 o
  -1   0   4     1069.14      982.36     28.82 o
   0   0   4      250.16      218.34      7.47 o
   1   0   4     1796.23     1784.49     33.81 o
   2   0   4     2856.77     2636.76     54.53 o
   3   0   4       64.55       44.50      7.23 o
   4   0   4      382.46      403.47     14.25 o
   5   0   4        4.97        9.27      7.34 o
   6   0   4      637.18      632.36     20.54 o
   7   0   4       98.27      104.76      5.43 o
   8   0   4       79.14       83.80      6.13 o
   9   0   4     1973.88     1930.73    101.89 o
  10   0   4      214.61      257.31     15.09 o
  11   0   4      615.50      687.51     47.88 o
  12   0   4        8.56        0.48      7.24 o
  13   0   4       36.92       41.88      8.26 o
  14   0   4        4.73        6.05      6.68 o
  15   0   4        6.94        0.56     11.03 o
  16   0   4        0.20        3.55     11.78 o
  17   0   4        1.40        1.89      6.87 o
  18   0   4       23.97       27.11     15.89 o
  19   0   4        3.53       -1.87     13.65 o
  20   0   4        2.96       11.59     16.26 o
  21   0   4        2.07       -7.10     12.99 o
  22   0   4       26.87       36.42     12.62 o
 -25   1   4        0.22       -1.14      7.07 o
 -24   1   4        5.81        8.77      7.69 o
 -23   1   4        0.49        7.76      6.71 o
 -22   1   4        0.21       -0.13      6.16 o
 -21   1   4        1.12        4.21      5.65 o
 -20   1   4       14.53        3.19      5.65 o
 -19   1   4       18.32       12.27      5.96 o
 -18   1   4        2.91        5.05      4.64 o
 -17   1   4        0.17       -1.47      3.98 o
 -16   1   4      194.84      194.56      8.78 o
 -15   1   4       25.84       13.67      3.53 o
 -14   1   4      125.49      124.01      6.44 o
 -13   1   4        6.81        3.34      2.60 o
 -12   1   4        2.13        0.68      2.20 o
 -11   1   4      120.35      127.19      5.30 o
 -10   1   4       51.51       58.99      3.54 o
  -9   1   4      456.42      501.40     11.20 o
  -8   1   4      443.57      474.99      9.05 o
  -7   1   4       54.38       44.01      3.61 o
  -6   1   4      862.39      951.94     14.87 o
  -5   1   4      361.94      408.65      7.56 o
  -4   1   4      282.21      254.87      5.96 o
  -3   1   4      142.97      154.86      4.05 o
  -2   1   4     1451.32     1416.38     21.01 o
  -1   1   4      230.79      210.05      4.51 o
   0   1   4      239.95      234.33      4.85 o
   1   1   4        0.01        1.99      1.38 o
   2   1   4        0.52        0.04      1.16 o
   3   1   4      111.84      112.74      3.41 o
   4   1   4       10.94       13.14      1.73 o
   5   1   4      355.65      374.59      6.93 o
   6   1   4      211.99      196.09      5.78 o
   7   1   4       87.53       79.66      4.26 o
   8   1   4       80.91       90.62      4.21 o
   9   1   4       47.12       53.89      3.61 o
  10   1   4       31.17       26.44      3.69 o
  11   1   4        1.71        0.64      2.72 o
  12   1   4       23.50       12.70      3.60 o
  13   1   4      121.69      124.47      7.65 o
  14   1   4       21.60       21.70      7.35 o
  15   1   4       16.47       15.99      5.55 o
  16   1   4        7.06        5.14      4.84 o
  17   1   4        0.54        2.94      5.25 o
  18   1   4       22.97       30.01      7.77 o
  19   1   4        5.89       13.02      7.05 o
  20   1   4        2.26        7.63      7.41 o
  21   1   4        0.92        5.74      8.23 o
  22   1   4        0.30       -2.65      8.15 o
 -24   2   4        0.34       -7.33      7.33 o
 -23   2   4        2.31        0.72      7.21 o
 -22   2   4        0.23       -3.07     12.84 o
 -21   2   4        4.05       12.59      6.42 o
 -20   2   4        7.82        9.50      4.39 o
 -19   2   4        0.94        2.39      3.76 o
 -18   2   4        9.99        7.50      3.86 o
 -17   2   4        2.12       -0.63      3.21 o
 -16   2   4       15.58        9.51      3.32 o
 -15   2   4       21.37       13.35      4.29 o
 -14   2   4       27.78       32.89      4.49 o
 -13   2   4       35.68       33.40      4.22 o
 -12   2   4      186.82      187.78     10.92 o
 -11   2   4        1.15        1.21      2.57 o
 -10   2   4        6.84        7.12      2.58 o
  -9   2   4        8.64        4.54      3.18 o
  -8   2   4      409.67      441.65      9.82 o
  -7   2   4      860.81      879.93     19.51 o
  -6   2   4      354.31      355.94      9.13 o
  -5   2   4      528.10      519.20     12.59 o
  -4   2   4      846.16      856.92     18.27 o
  -3   2   4      193.48      227.18      7.06 o
  -2   2   4      843.32      843.64     17.67 o
  -1   2   4       13.26       15.70      2.81 o
   0   2   4       20.27       17.24      3.15 o
   1   2   4      130.75      143.86      5.93 o
   2   2   4       56.39       40.78      3.76 o
   3   2   4        0.26        0.97      1.97 o
   4   2   4       45.28       42.66      3.38 o
   5   2   4       40.35       45.49      3.31 o
   6   2   4       42.01       43.02      3.53 o
   7   2   4        2.54        5.77      2.62 o
   8   2   4      135.00      151.61      6.57 o
   9   2   4        7.77        7.88      3.07 o
  10   2   4       15.88       18.86      3.70 o
  11   2   4       30.65       37.87      5.50 o
  12   2   4       22.76       24.65      4.84 o
  13   2   4        5.00        7.55      3.18 o
  14   2   4       85.84       73.24      9.31 o
  15   2   4        7.66        6.79      3.76 o
  16   2   4        0.05        0.82      3.93 o
  17   2   4       22.69       18.83      7.40 o
  18   2   4       48.64       36.17      9.03 o
  19   2   4        2.42       11.39     10.03 o
  20   2   4        0.37       -4.27     10.84 o
  21   2   4        1.71        9.36     12.04 o
 -22   3   4        3.17        3.14      9.49 o
 -21   3   4       16.44        1.21      9.10 o
 -20   3   4        0.54       -2.81      7.11 o
 -19   3   4        0.01       15.51      7.31 o
 -18   3   4        0.98       -2.15      6.19 o
 -17   3   4        0.05       -5.16      5.16 o
 -16   3   4        0.02        5.27      6.06 o
 -15   3   4        6.33        9.47      6.22 o
 -14   3   4        0.10        1.40      5.18 o
 -13   3   4        7.63       10.48      5.56 o
 -12   3   4      489.82      490.44     25.04 o
 -11   3   4        2.78        5.33      4.83 o
 -10   3   4      330.05      359.94     14.64 o
  -9   3   4       19.87       14.48      4.64 o
  -8   3   4      220.29      238.07     11.16 o
  -7   3   4       24.60       29.66      4.60 o
  -6   3   4       43.63       62.82     10.18 o
  -5   3   4        8.84       10.37      3.93 o
  -4   3   4       17.52       17.38      4.01 o
  -3   3   4       22.12       22.99      5.99 o
  -2   3   4       23.23       14.05      3.77 o
  -1   3   4       34.30       25.99      4.18 o
   0   3   4       99.62      118.42      9.49 o
   1   3   4      110.27      109.87      6.09 o
   2   3   4      117.34      116.20      7.51 o
   3   3   4        3.04        0.40      2.57 o
   4   3   4      185.62      178.92      9.56 o
   5   3   4        4.81        5.22      2.97 o
   6   3   4       14.62       21.37      4.83 o
   7   3   4        0.01       -3.67      3.67 o
   8   3   4       45.37       55.44     13.30 o
   9   3   4      412.50      375.57     15.14 o
  10   3   4       65.55       54.52      7.22 o
  11   3   4       35.79       25.24      6.41 o
  12   3   4       16.46       21.06      6.82 o
  13   3   4       23.60       16.87      6.82 o
  14   3   4       12.61       20.38      7.44 o
  15   3   4        0.13        3.30      8.17 o
  16   3   4        0.73        5.62      9.83 o
  17   3   4        0.48       20.06     11.56 o
  18   3   4        0.32       -2.38     12.04 o
  19   3   4        0.77       -6.92     20.56 o
 -19   4   4        0.28       -0.43      9.67 o
 -18   4   4        0.34       16.11      9.53 o
 -17   4   4       27.88       29.68     10.37 o
 -16   4   4       10.43       13.59      9.31 o
 -15   4   4        1.25        3.67      8.31 o
 -14   4   4       37.04       24.56      8.72 o
 -13   4   4        0.68        4.88      6.79 o
 -12   4   4        2.93       12.09      6.55 o
 -11   4   4        0.00        7.15      6.23 o
 -10   4   4       18.01       22.58      7.09 o
  -9   4   4        0.52       -2.09      7.13 o
  -8   4   4      355.78      379.61     24.78 o
  -7   4   4        0.05        7.69      7.43 o
  -6   4   4       58.89       67.67     10.56 o
  -5   4   4        0.36        2.47     10.84 o
  -4   4   4       45.75       47.21      8.55 o
  -3   4   4       12.80       17.46      6.42 o
  -2   4   4        2.57        2.60      5.19 o
  -1   4   4       10.14        7.32      5.15 o
   0   4   4       92.63      100.21      8.61 o
   1   4   4       64.39       72.33      6.16 o
   2   4   4        2.56       -1.32      3.53 o
   3   4   4       29.57       26.39      5.29 o
   4   4   4        7.04        9.59      4.11 o
   5   4   4      130.31      133.06      8.46 o
   6   4   4       11.53        9.62      7.56 o
   7   4   4       24.06       11.21      6.29 o
   8   4   4       43.68       47.37      8.09 o
   9   4   4        0.11       -2.92      6.10 o
  10   4   4        0.18        8.25      7.01 o
  11   4   4       15.86        5.65      9.24 o
  12   4   4       34.53       37.57     10.37 o
  13   4   4       86.53       69.58     12.59 o
  14   4   4       12.65       20.46     10.40 o
  15   4   4        0.38       -2.72     13.51 o
  16   4   4        3.28        8.02     14.96 o
 -15   5   4        0.35       12.34      9.93 o
 -14   5   4        7.41       -3.85      8.11 o
 -13   5   4        4.02       13.97     11.76 o
 -12   5   4        3.30       19.06     25.99 o
 -11   5   4        0.27        9.34     10.37 o
 -10   5   4        0.89        6.46     10.65 o
  -9   5   4       14.47       19.77     10.41 o
  -8   5   4        2.01       -5.42      8.97 o
  -7   5   4        6.91       18.02     14.21 o
  -6   5   4       67.70       72.93     16.17 o
  -5   5   4       15.56       34.41      9.41 o
  -4   5   4      342.56      393.30     28.04 o
  -3   5   4        2.08        8.07     13.27 o
  -2   5   4        2.13       -1.22      6.56 o
  -1   5   4       10.21        8.36      4.10 o
   0   5   4       32.68       19.32     10.48 o
   1   5   4        2.20       -1.93      9.08 o
   2   5   4        9.36       12.88     10.61 o
   3   5   4       11.69       17.52      5.71 o
   4   5   4        5.81       -3.92      5.36 o
   5   5   4        0.97        0.25      6.78 o
   6   5   4        0.11       -1.32      7.02 o
   7   5   4       20.16        9.43      7.07 o
   8   5   4        0.93        0.11      7.18 o
   9   5   4        8.40       -1.94      8.00 o
  10   5   4        0.46        5.49      8.80 o
  11   5   4        0.08       -1.40      9.44 o
  12   5   4       18.29        8.19     10.39 o
  -8   6   4       12.17        4.53     10.47 o
  -7   6   4        3.98        2.13     10.26 o
  -6   6   4        9.69       13.13      9.64 o
  -5   6   4        0.48       35.71     19.82 o
  -4   6   4        2.31       10.10     18.88 o
  -3   6   4       14.72       14.21     20.00 o
  -2   6   4       13.64       -1.12     19.63 o
  -1   6   4       20.53       33.65     20.94 o
   0   6   4       34.39       11.40     18.32 o
   1   6   4       28.05       23.18     17.76 o
   2   6   4        1.21       -1.58     10.77 o
   3   6   4        0.98       -0.74     11.02 o
   4   6   4        3.64       11.59     16.26 o
   5   6   4        1.07        3.37     18.51 o
 -25   1   5       18.91       15.93     10.44 o
 -24   1   5        3.81        5.39      7.68 o
 -23   1   5        4.16        2.04      6.60 o
 -22   1   5        0.20       -0.71      6.00 o
 -21   1   5        0.26       -5.26      5.26 o
 -20   1   5        3.17        0.66      5.88 o
 -19   1   5       36.20       21.99      9.47 o
 -18   1   5        0.27       -1.96      4.66 o
 -17   1   5       25.69       29.26      5.92 o
 -16   1   5       17.80       13.12      4.01 o
 -15   1   5        4.22        7.08      3.32 o
 -14   1   5        4.86        6.06      4.28 o
 -13   1   5       40.86       45.25      5.51 o
 -12   1   5      163.98      175.24      7.16 o
 -11   1   5       57.42       62.59      4.01 o
 -10   1   5        1.03        0.30      2.07 o
  -9   1   5       40.19       30.37      3.10 o
  -8   1   5      521.89      592.58     10.86 o
  -7   1   5      114.49      122.00      4.62 o
  -6   1   5      104.33      101.12      4.87 o
  -5   1   5     1242.25     1269.10     20.04 o
  -4   1   5      686.22      728.56     12.56 o
  -3   1   5     3151.33     3119.63     47.86 o
  -2   1   5       49.61       47.07      4.63 o
  -1   1   5       21.87       17.49      2.41 o
   0   1   5      190.98      187.16      5.80 o
   1   1   5      261.10      273.23      6.09 o
   2   1   5        0.00        2.08      1.55 o
   3   1   5       40.85       37.20      3.08 o
   4   1   5       56.12       58.46      3.28 o
   5   1   5      514.43      524.37      9.41 o
   6   1   5        2.10        3.35      1.85 o
   7   1   5        5.97        5.48      2.02 o
   8   1   5        0.04        1.66      2.14 o
   9   1   5        0.41        0.29      2.34 o
  10   1   5       52.44       46.62      6.85 o
  11   1   5      104.85      109.74      5.68 o
  12   1   5        4.45        4.93      3.72 o
  13   1   5       49.93       33.63      5.65 o
  14   1   5       58.82       55.11      7.15 o
  15   1   5        0.54       -0.54      6.30 o
  16   1   5       23.71       12.90      9.07 o
  17   1   5        1.05       11.14      6.53 o
  18   1   5       27.99       42.65     11.46 o
  19   1   5        5.40       14.05      7.73 o
  20   1   5        0.00        1.48      7.81 o
  21   1   5        0.18       -3.22      8.43 o
 -24   2   5        0.12        9.39      8.14 o
 -23   2   5        0.10        5.20      7.19 o
 -22   2   5        0.01        8.65      7.11 o
 -21   2   5        2.87       -3.74      6.40 o
 -20   2   5        3.53       -0.84      4.63 o
 -19   2   5       11.75       18.89      6.13 o
 -18   2   5        0.72        4.27      3.94 o
 -17   2   5       17.62       27.71      4.84 o
 -16   2   5       20.45       11.64      3.68 o
 -15   2   5       84.78       80.18     10.52 o
 -14   2   5        0.16        0.50      2.69 o
 -13   2   5       19.19       15.77      3.94 o
 -12   2   5        3.20        1.52      2.82 o
 -11   2   5        7.75        9.78      2.98 o
 -10   2   5       16.55       18.55      3.16 o
  -9   2   5        0.71        3.42      2.45 o
  -8   2   5      216.40      220.70      7.19 o
  -7   2   5       77.10       74.97      4.97 o
  -6   2   5      558.13      609.72     19.00 o
  -5   2   5       24.81       18.93      3.26 o
  -4   2   5      208.56      220.74      7.95 o
  -3   2   5      138.53      140.25      6.50 o
  -2   2   5       46.17       44.45      5.15 o
  -1   2   5      107.03      119.30      8.60 o
   0   2   5       71.76       66.92      5.79 o
   1   2   5       36.16       35.51      6.34 o
   2   2   5       32.21       25.09      3.34 o
   3   2   5        5.26        4.36      1.70 o
   4   2   5       19.98       15.34      2.34 o
   5   2   5       55.42       50.47      5.38 o
   6   2   5        9.73        8.49      2.85 o
   7   2   5       21.30       20.34      5.82 o
   8   2   5      149.73      138.56     14.83 o
   9   2   5       81.04       88.40      6.05 o
  10   2   5        0.64        5.95      3.83 o
  11   2   5        3.39       -2.60      3.90 o
  12   2   5       16.48       13.46      4.50 o
  13   2   5        8.94       10.90      4.77 o
  14   2   5       23.56       20.75      4.38 o
  15   2   5        0.01        5.89      4.08 o
  16   2   5       37.88       36.96      8.97 o
  17   2   5        0.49        1.56      8.86 o
  18   2   5        3.10       12.20      9.97 o
  19   2   5        0.58        5.97     10.34 o
  20   2   5        0.04      -10.30     11.40 o
 -22   3   5        0.64        8.92      9.41 o
 -21   3   5        0.01        0.66      8.15 o
 -20   3   5        0.05        1.76      7.97 o
 -19   3   5        0.00        2.42      6.86 o
 -18   3   5        4.40        4.97      6.81 o
 -17   3   5        0.10       -4.29      5.55 o
 -16   3   5        1.28        4.08      5.35 o
 -15   3   5       30.28       38.64      6.60 o
 -14   3   5        1.66       -0.43      6.76 o
 -13   3   5       27.17       26.30      5.81 o
 -12   3   5        1.12        0.69      4.35 o
 -11   3   5      143.88      165.67      9.64 o
 -10   3   5       95.52      104.61      7.51 o
  -9   3   5       81.14       82.54      6.44 o
  -8   3   5        2.28        2.53      3.83 o
  -7   3   5        5.29        9.41      3.80 o
  -6   3   5       25.90       20.21      4.56 o
  -5   3   5      100.52      100.07     10.78 o
  -4   3   5       54.33       61.17      5.34 o
  -3   3   5       35.55       36.13      5.10 o
  -2   3   5      145.58      151.66      8.34 o
  -1   3   5      115.60      125.07      7.96 o
   0   3   5      138.60      145.55      8.68 o
   1   3   5        9.06       11.99      3.22 o
   2   3   5        0.11        3.57      2.98 o
   3   3   5       36.16       31.58      4.15 o
   4   3   5      158.95      148.22      7.12 o
   5   3   5      125.74      121.15      6.80 o
   6   3   5        1.83       -0.45      3.86 o
   7   3   5        1.89        1.63      4.99 o
   8   3   5        2.64        2.52      4.66 o
   9   3   5        1.10        9.30      5.67 o
  10   3   5       39.94       68.42     11.47 o
  11   3   5        0.79       -2.75      5.48 o
  12   3   5        2.08       -1.12      5.68 o
  13   3   5       21.58       20.41      9.77 o
  14   3   5        5.42       11.16      8.17 o
  15   3   5        4.75        8.58      9.05 o
  16   3   5        0.62        7.81     10.14 o
  17   3   5        0.05      -14.58     14.58 o
  18   3   5        0.03       15.52     19.63 o
 -19   4   5        0.10       -1.50      8.93 o
 -18   4   5        0.00       11.25      9.44 o
 -17   4   5        0.10        9.44      8.16 o
 -16   4   5        1.45       -0.95      7.00 o
 -15   4   5        0.01       14.01      7.44 o
 -14   4   5       14.13       20.65      6.94 o
 -13   4   5        0.30       11.42      6.10 o
 -12   4   5       19.54       21.13     13.35 o
 -11   4   5        3.69       11.89      6.16 o
 -10   4   5        0.04        0.32      9.91 o
  -9   4   5       55.26       72.81     12.51 o
  -8   4   5       71.91       68.94     11.98 o
  -7   4   5       18.60       13.93     21.50 o
  -6   4   5        0.26        7.72      7.33 o
  -5   4   5      110.35      107.40     20.47 o
  -4   4   5        1.82        3.88      4.65 o
  -3   4   5       57.46       59.40      9.82 o
  -2   4   5       94.54       89.87     15.24 o
  -1   4   5        1.98       -0.95      4.63 o
   0   4   5       90.65      116.91      7.63 o
   1   4   5      175.20      170.07     14.17 o
   2   4   5       15.62       12.91      4.81 o
   3   4   5       14.54       12.53      5.04 o
   4   4   5        0.89        4.15      4.52 o
   5   4   5       21.66       35.95      6.29 o
   6   4   5       12.49        9.58      5.61 o
   7   4   5        0.00        1.76      6.22 o
   8   4   5        0.00       -1.10      8.20 o
   9   4   5       21.91       29.38      8.54 o
  10   4   5        1.31       -0.43      7.51 o
  11   4   5        1.55        8.28      8.24 o
  12   4   5       25.26       23.68      9.68 o
  13   4   5       16.67       17.29     10.88 o
  14   4   5        0.39       13.43     11.78 o
  15   4   5        0.13        3.84     13.65 o
 -15   5   5        2.91       14.27     13.93 o
 -14   5   5        0.76        7.99     14.02 o
 -13   5   5        0.28        5.13     10.05 o
 -12   5   5        0.19        9.27     11.50 o
 -11   5   5        1.87        4.17     11.02 o
 -10   5   5        3.40        5.24     10.64 o
  -9   5   5        9.17       11.14     10.27 o
  -8   5   5       73.21       78.13     13.61 o
  -7   5   5       32.95       25.91     10.19 o
  -6   5   5       18.20       29.36     11.03 o
  -5   5   5       24.19       38.35     10.75 o
  -4   5   5       43.43       33.02      9.44 o
  -3   5   5       78.46       62.14     12.71 o
  -2   5   5       15.97       23.85      8.27 o
  -1   5   5       10.29       14.75      5.27 o
   0   5   5        4.99       -1.59      4.83 o
   1   5   5        0.03       -4.29      4.72 o
   2   5   5        4.34        5.83      6.42 o
   3   5   5        0.47       -3.99      4.72 o
   4   5   5        0.29        0.35      6.00 o
   5   5   5        1.03        0.49      7.12 o
   6   5   5        6.17        4.08     15.14 o
   7   5   5       10.14       -6.45      8.25 o
   8   5   5        6.41       10.28     12.34 o
   9   5   5       10.66        4.43      8.84 o
  10   5   5        0.57        0.26      9.56 o
  11   5   5        0.61       -4.70      9.48 o
  -6   6   5       16.37       -1.92     10.05 o
  -5   6   5        1.58       17.95     19.44 o
  -4   6   5        9.21       14.77     20.38 o
  -3   6   5        0.03       -5.42     18.13 o
  -2   6   5        3.97       18.32     19.07 o
  -1   6   5       33.37       30.85     20.38 o
   0   6   5       20.30       -4.30     16.08 o
   1   6   5        8.96        6.92     15.70 o
   2   6   5        2.50       -5.42     15.52 o
   3   6   5        1.55       15.52     17.39 o
 -25   0   6        0.19        5.97     11.47 o
 -24   0   6        9.80       27.41     12.62 o
 -23   0   6       53.33       70.45     15.80 o
 -22   0   6       18.19       11.54     12.99 o
 -21   0   6       40.89       31.67     10.83 o
 -20   0   6       93.96      127.29     16.01 o
 -19   0   6        2.90        2.46      7.40 o
 -18   0   6        1.19        2.03     10.75 o
 -17   0   6        2.11        6.78      5.84 o
 -16   0   6        2.53       -4.19      4.19 o
 -15   0   6       44.05       41.38      7.04 o
 -14   0   6        4.68        8.55      6.44 o
 -13   0   6       98.50       89.35      8.00 o
 -12   0   6       19.20        9.98      4.35 o
 -11   0   6       11.47       11.61      3.96 o
 -10   0   6        9.92        6.20      3.63 o
  -9   0   6      231.53      273.32     12.55 o
  -8   0   6      664.82      675.56     18.97 o
  -7   0   6      243.69      235.28     15.00 o
  -6   0   6       56.54       47.35      5.63 o
  -5   0   6      461.12      463.26     23.79 o
  -4   0   6        1.91        9.41      3.72 o
  -3   0   6       83.43       96.73      8.46 o
  -2   0   6       18.98       14.75      4.95 o
  -1   0   6     6161.02     6402.53    178.99 o
   0   0   6      447.96      391.13     17.12 o
   1   0   6     3472.33     3602.04    107.23 o
   2   0   6      198.84      186.31     14.21 o
   3   0   6      332.28      340.79     27.11 o
   4   0   6       93.23       93.07      9.96 o
   5   0   6      103.67       91.88     14.86 o
   6   0   6       47.23       46.48      6.70 o
   7   0   6       23.13       28.83      5.89 o
   8   0   6       42.75       50.66      7.12 o
   9   0   6        3.36       -0.44      4.90 o
  10   0   6        1.65        3.65      5.27 o
  11   0   6       37.27       31.95     10.27 o
  12   0   6       35.84       49.46     11.40 o
  13   0   6       85.87      106.93     20.00 o
  14   0   6        1.04       -0.19     11.40 o
  15   0   6       51.31       53.09     17.01 o
  16   0   6        1.76       -5.61     12.34 o
  17   0   6        1.44        2.99     14.21 o
  18   0   6        0.27       -5.98     13.83 o
  19   0   6        4.09       10.84     16.45 o
  20   0   6       35.64       19.44     18.88 o
 -25   1   6        0.34       -2.25      7.52 o
 -24   1   6        1.15        5.74      8.07 o
 -23   1   6        0.85       -1.74      6.41 o
 -22   1   6        0.39        2.38      6.34 o
 -21   1   6        0.78        3.52      6.02 o
 -20   1   6        0.35       -4.75      5.27 o
 -19   1   6       69.79       39.62     10.31 o
 -18   1   6       21.68       -0.25      5.11 o
 -17   1   6       12.99        2.21      4.26 o
 -16   1   6       60.97       49.44      5.72 o
 -15   1   6       30.60       27.66      4.32 o
 -14   1   6        0.03       -2.85      2.90 o
 -13   1   6       12.97       16.99      3.39 o
 -12   1   6       10.04       14.06      3.19 o
 -11   1   6       24.78       19.65      3.29 o
 -10   1   6       65.83       64.58      4.39 o
  -9   1   6      388.30      398.03      8.77 o
  -8   1   6      103.24      145.05      7.31 o
  -7   1   6       34.60       28.21      3.73 o
  -6   1   6       28.23       35.52      3.63 o
  -5   1   6      163.31      207.80      6.45 o
  -4   1   6       53.83       52.67      3.37 o
  -3   1   6      345.40      369.23      8.92 o
  -2   1   6       11.14        8.42      2.69 o
  -1   1   6      135.41      158.77      7.25 o
   0   1   6       95.88       99.25      4.22 o
   1   1   6       23.47       41.96      3.43 o
   2   1   6        1.48        3.45      1.91 o
   3   1   6      913.89      891.18     16.29 o
   4   1   6      105.34      123.12      7.54 o
   5   1   6      410.94      445.47     10.84 o
   6   1   6       56.53       55.39      5.41 o
   7   1   6        7.94       11.15      3.00 o
   8   1   6       50.82       57.73      5.36 o
   9   1   6      148.06      150.85      9.07 o
  10   1   6       20.79       16.15      5.18 o
  11   1   6       19.65       22.58      4.74 o
  12   1   6      118.53      119.67      8.11 o
  13   1   6        2.54        2.74      4.47 o
  14   1   6        2.14        6.98      6.89 o
  15   1   6        8.10       13.22     11.12 o
  16   1   6       27.39       23.02      9.57 o
  17   1   6        0.26        9.78     10.00 o
  18   1   6        5.75       20.50      7.83 o
  19   1   6        0.10        2.15      7.99 o
  20   1   6        0.79       -4.04      8.09 o
 -24   2   6        0.91        9.10      9.98 o
 -23   2   6        1.15       11.12      7.80 o
 -22   2   6        2.01       -5.39      8.00 o
 -21   2   6        2.14        9.29      7.81 o
 -20   2   6        0.52       -0.86      4.86 o
 -19   2   6       16.26       14.40      5.08 o
 -18   2   6        0.37        7.22      4.15 o
 -17   2   6       24.52       18.81      4.40 o
 -16   2   6       37.89       37.54      4.77 o
 -15   2   6       60.47       50.12      4.95 o
 -14   2   6       13.53        7.44      3.41 o
 -13   2   6       30.98       28.20      5.52 o
 -12   2   6        0.40        0.84      3.25 o
 -11   2   6       11.45       10.34      3.38 o
 -10   2   6       28.95       34.99      3.79 o
  -9   2   6      105.94       99.17      6.84 o
  -8   2   6       87.25       92.37      5.63 o
  -7   2   6      166.79      195.44     14.65 o
  -6   2   6       52.77       47.12      6.04 o
  -5   2   6      393.52      437.01     16.31 o
  -4   2   6      169.93      208.71      8.77 o
  -3   2   6       83.24       90.15      7.72 o
  -2   2   6      112.21      132.13     11.80 o
  -1   2   6      145.66      168.45     18.02 o
   0   2   6        0.10        0.68      2.17 o
   1   2   6        4.64        3.00      1.92 o
   2   2   6       10.11       12.38      2.51 o
   3   2   6        5.03        4.58      2.42 o
   4   2   6       11.41        9.21      2.51 o
   5   2   6      290.73      288.70     10.09 o
   6   2   6       11.01        5.66      2.90 o
   7   2   6      148.19      147.67      7.95 o
   8   2   6       11.73        5.35      3.15 o
   9   2   6        6.29        6.51      4.03 o
  10   2   6        0.00       -1.11      2.83 o
  11   2   6        4.16        6.44      3.20 o
  12   2   6       31.27       25.89      6.01 o
  13   2   6        0.13       -2.79      3.52 o
  14   2   6        2.02       -0.14      4.44 o
  15   2   6        8.80       11.43      5.12 o
  16   2   6       47.39       46.47     15.89 o
  17   2   6        0.27        9.53     17.67 o
  18   2   6        5.26       -1.15     10.25 o
  19   2   6        1.18       -8.10     10.11 o
 -22   3   6        1.48        3.72      9.86 o
 -21   3   6       33.68       38.42     11.00 o
 -20   3   6       26.76       13.86      8.79 o
 -19   3   6        0.61       -6.39      6.39 o
 -18   3   6        5.77        0.19      6.94 o
 -17   3   6        2.21        5.55      6.08 o
 -16   3   6       15.65        4.85      5.47 o
 -15   3   6        0.03       -0.28      4.89 o
 -14   3   6        4.64        0.60      4.62 o
 -13   3   6        3.47        1.17      4.48 o
 -12   3   6      116.57      106.47      8.42 o
 -11   3   6       26.22       30.36      5.40 o
 -10   3   6       11.18        6.04      4.34 o
  -9   3   6       39.87       33.19      8.90 o
  -8   3   6        0.00       -2.14      4.01 o
  -7   3   6        2.64        2.49      4.32 o
  -6   3   6        1.86        2.19      3.75 o
  -5   3   6       16.77       17.71      4.47 o
  -4   3   6       16.89       13.82      5.21 o
  -3   3   6       28.96       25.11      4.83 o
  -2   3   6      250.42      265.65     11.06 o
  -1   3   6      505.48      526.50     17.83 o
   0   3   6       15.44       10.96      4.95 o
   1   3   6      861.88      817.25     22.56 o
   2   3   6       98.33      100.82      7.85 o
   3   3   6       37.25       36.42      6.76 o
   4   3   6      110.55      114.76     12.75 o
   5   3   6       49.85       38.87      6.99 o
   6   3   6        1.14       -1.26      4.16 o
   7   3   6        6.29        4.21      4.78 o
   8   3   6        2.73       -0.86      4.98 o
   9   3   6        4.52       -5.24      5.24 o
  10   3   6        7.05       -1.44      5.53 o
  11   3   6        0.02       -0.18      5.62 o
  12   3   6        3.56        2.80      6.49 o
  13   3   6        9.18       19.08      9.21 o
  14   3   6        1.03        9.08      9.57 o
  15   3   6        0.10       -4.11     13.65 o
  16   3   6        0.07      -16.26     16.26 o
  17   3   6        0.75       16.26     17.39 o
 -19   4   6       21.91       33.65     29.26 o
 -18   4   6        5.14       -6.58      8.17 o
 -17   4   6       16.27       18.05      9.47 o
 -16   4   6        5.36       14.44      7.42 o
 -15   4   6        0.63       -3.63      6.15 o
 -14   4   6        2.47        7.01      6.85 o
 -13   4   6       14.59       16.14      6.90 o
 -12   4   6        1.31       13.37      7.74 o
 -11   4   6       24.63       24.80      7.87 o
 -10   4   6        0.11        7.58      6.34 o
  -9   4   6        6.85        6.00      6.28 o
  -8   4   6       25.42       24.13      7.14 o
  -7   4   6        4.04        3.57      5.88 o
  -6   4   6       73.83       93.90      9.39 o
  -5   4   6       90.59       79.26      8.73 o
  -4   4   6       32.47       43.03      7.16 o
  -3   4   6      358.94      371.51     16.47 o
  -2   4   6       10.93       15.57      6.13 o
  -1   4   6        7.86       12.62      9.06 o
   0   4   6        0.47        5.47      4.25 o
   1   4   6       92.24       85.28      8.78 o
   2   4   6       54.30       43.91      7.17 o
   3   4   6      129.35      136.77      9.99 o
   4   4   6        8.59       16.05      7.61 o
   5   4   6       40.78       35.65      6.66 o
   6   4   6        0.08       10.68      7.59 o
   7   4   6        5.46        2.73     10.20 o
   8   4   6        0.01       -4.36      7.70 o
   9   4   6        7.45        7.90      8.50 o
  10   4   6        9.06       13.14      8.96 o
  11   4   6        3.65        1.83      8.50 o
  12   4   6        1.20       18.07      9.86 o
  13   4   6        0.01        1.78     12.58 o
  14   4   6        0.20        1.12     22.06 o
 -15   5   6        1.66       22.43     19.07 o
 -14   5   6        7.59       14.30     13.02 o
 -13   5   6        0.16       22.01     12.58 o
 -12   5   6        0.01        2.24     11.63 o
 -11   5   6        6.90       11.05     12.06 o
 -10   5   6       31.34       28.00     34.21 o
  -9   5   6        1.57       -3.96      9.88 o
  -8   5   6       16.09        7.45      9.92 o
  -7   5   6      145.33      150.29     37.11 o
  -6   5   6       22.31       19.43     11.78 o
  -5   5   6       22.75       34.60     10.86 o
  -4   5   6       17.95       24.57      9.81 o
  -3   5   6       66.10       51.35     10.86 o
  -2   5   6       17.78       21.20     22.25 o
  -1   5   6        7.21        9.60      5.74 o
   0   5   6        7.69       10.96      5.71 o
   1   5   6        1.07       -5.47      5.47 o
   2   5   6        1.91        5.73      5.81 o
   3   5   6        4.85        2.83      9.35 o
   4   5   6        2.36        0.76      6.27 o
   5   5   6        0.14        0.54      8.26 o
   6   5   6        1.11        9.39      9.34 o
   7   5   6       23.92        0.42      9.40 o
   8   5   6        0.33       11.36     11.02 o
   9   5   6        0.00        7.15     11.68 o
  10   5   6        0.43       -1.97     11.68 o
  -3   6   6        3.31       16.83     21.87 o
  -2   6   6        1.42        9.91     18.51 o
 -24   1   7        0.67        7.15      7.85 o
 -23   1   7        1.66       13.48      7.34 o
 -22   1   7       12.42        4.81      6.51 o
 -21   1   7        4.30       -2.72      6.31 o
 -20   1   7        1.69        1.35      5.59 o
 -19   1   7        2.73       -2.23      5.34 o
 -18   1   7       27.47       23.31      6.06 o
 -17   1   7        6.89        1.64      4.73 o
 -16   1   7       51.01       55.14      6.14 o
 -15   1   7       32.87       37.29      4.73 o
 -14   1   7       93.61      100.93      6.38 o
 -13   1   7       55.43       49.30      6.92 o
 -12   1   7       17.01       14.71      3.24 o
 -11   1   7       12.86       12.29      3.03 o
 -10   1   7       16.73       20.06      3.17 o
  -9   1   7       15.21        7.15      2.99 o
  -8   1   7       10.44        2.86      2.68 o
  -7   1   7       13.52       20.13      3.39 o
  -6   1   7       25.74       28.59      4.12 o
  -5   1   7      716.27      743.48     14.89 o
  -4   1   7       44.89       36.08      5.00 o
  -3   1   7      240.82      247.25     10.08 o
  -2   1   7        5.07        2.08      4.62 o
  -1   1   7        4.38        9.02      2.53 o
   0   1   7        0.80        2.15      2.17 o
   1   1   7       38.69       37.23      3.40 o
   2   1   7      322.10      314.30      8.79 o
   3   1   7      362.97      369.08      9.43 o
   4   1   7       73.38       77.55      5.54 o
   5   1   7       30.96       33.97      3.99 o
   6   1   7       14.08        7.52      4.85 o
   7   1   7       10.84        1.67      4.92 o
   8   1   7      216.58      254.55     12.41 o
   9   1   7      107.53      127.40      9.40 o
  10   1   7        1.14       -3.59      4.95 o
  11   1   7        1.87        5.00      7.15 o
  12   1   7       20.62       23.95      9.12 o
  13   1   7        5.02        2.87      6.77 o
  14   1   7        0.18       -4.59      7.08 o
  15   1   7        3.31        6.02      8.09 o
  16   1   7        4.87       10.14     15.89 o
  17   1   7       14.43        9.26      9.93 o
  18   1   7        0.84       -4.87      9.92 o
  19   1   7        0.30       -5.96      8.14 o
 -23   2   7        1.60       -4.45      8.88 o
 -22   2   7       18.33       18.45      8.86 o
 -21   2   7        0.75        8.66      7.99 o
 -20   2   7        2.62        6.31      5.52 o
 -19   2   7       38.62       39.30      6.33 o
 -18   2   7       83.14       87.08     12.71 o
 -17   2   7       14.02        9.92      4.18 o
 -16   2   7        3.60       10.57      3.66 o
 -15   2   7        1.45        4.18      3.56 o
 -14   2   7      123.78      121.58      9.51 o
 -13   2   7       83.14       88.46      5.85 o
 -12   2   7       98.87      100.16      5.65 o
 -11   2   7        0.56        0.16      2.20 o
 -10   2   7       18.24       15.31      2.84 o
  -9   2   7       40.93       50.28      4.08 o
  -8   2   7       11.34       13.77      2.67 o
  -7   2   7       51.33       45.96      6.90 o
  -6   2   7        0.45       -2.06      2.06 o
  -5   2   7       11.11       11.76      3.78 o
  -4   2   7       33.27       40.18      3.51 o
  -3   2   7        1.22       -1.32      1.91 o
  -2   2   7        0.03        2.52      2.12 o
  -1   2   7       90.79       89.85      4.93 o
   0   2   7       62.21       63.03      4.39 o
   1   2   7        2.99        2.09      2.56 o
   2   2   7       14.32       11.48      3.47 o
   3   2   7      373.46      402.90     10.39 o
   4   2   7      334.34      341.46     10.03 o
   5   2   7      268.04      278.31     16.66 o
   6   2   7      232.32      235.20     20.62 o
   7   2   7      110.47      113.42      7.44 o
   8   2   7      267.46      277.24     11.99 o
   9   2   7       31.69       24.07      3.90 o
  10   2   7        0.95       -0.12      3.65 o
  11   2   7        0.68       -3.26      3.26 o
  12   2   7        0.40        2.44      4.34 o
  13   2   7        0.56        0.96      4.51 o
  14   2   7        5.59        7.39      5.20 o
  15   2   7        0.43       -6.38      7.63 o
  16   2   7        1.03        9.25      9.57 o
  17   2   7        0.00       -8.19      9.57 o
  18   2   7        0.01       14.73     11.27 o
 -21   3   7        0.93        7.20      9.25 o
 -20   3   7       19.47       12.21     10.12 o
 -19   3   7        1.34       11.72      8.84 o
 -18   3   7        3.21        6.68      6.65 o
 -17   3   7        4.92        8.72      7.02 o
 -16   3   7        9.22       20.93      6.56 o
 -15   3   7       19.08       19.78      7.89 o
 -14   3   7        1.22       -4.36      4.36 o
 -13   3   7        0.36       -4.68      4.68 o
 -12   3   7       27.46       28.18      5.92 o
 -11   3   7        0.54        6.97      5.59 o
 -10   3   7       20.69       19.59     11.35 o
  -9   3   7       95.99       99.02      8.58 o
  -8   3   7        4.04        5.42      4.56 o
  -7   3   7        3.12       -3.25      4.47 o
  -6   3   7       13.97       12.36      4.88 o
  -5   3   7        1.43        1.92      4.36 o
  -4   3   7       74.63       76.89      7.76 o
  -3   3   7        0.00       -0.81      4.14 o
  -2   3   7       99.00      109.37     13.13 o
  -1   3   7      135.60      112.12     14.20 o
   0   3   7       83.91       96.28      8.90 o
   1   3   7      404.61      394.48     13.76 o
   2   3   7        0.04        4.24      4.04 o
   3   3   7        0.12        7.56      4.35 o
   4   3   7        9.01        5.51      5.29 o
   5   3   7       53.65       57.05      8.23 o
   6   3   7       18.14       19.73      6.29 o
   7   3   7       11.89       14.69      5.73 o
   8   3   7        0.26        1.67      5.27 o
   9   3   7        0.12        8.46      6.09 o
  10   3   7       18.32        8.41      6.50 o
  11   3   7        4.21        9.53      6.91 o
  12   3   7       25.40       28.81      9.27 o
  13   3   7        0.23      -13.46     13.46 o
  14   3   7        1.09       11.22     16.08 o
  15   3   7        2.07        0.75     16.45 o
  16   3   7        7.62        6.54     17.57 o
 -19   4   7        1.02       -9.71     12.99 o
 -18   4   7        8.87       13.36      9.72 o
 -17   4   7        1.60        8.64     12.61 o
 -16   4   7        0.13       -7.15      7.15 o
 -15   4   7        0.03        1.66      8.16 o
 -14   4   7        5.88        2.96      8.80 o
 -13   4   7        2.17        2.19      7.91 o
 -12   4   7        0.02        6.80      7.40 o
 -11   4   7        0.55       -0.56      6.84 o
 -10   4   7        8.06        6.81      6.74 o
  -9   4   7        0.48        9.88      6.84 o
  -8   4   7      160.77      175.22     19.60 o
  -7   4   7        0.73        1.66      6.25 o
  -6   4   7      135.02      122.15     11.26 o
  -5   4   7      254.51      248.13     18.04 o
  -4   4   7        0.20        4.22      5.27 o
  -3   4   7      177.89      199.29     11.39 o
  -2   4   7        0.97       -2.30      5.51 o
  -1   4   7       50.03       60.14      9.59 o
   0   4   7        7.95        6.92      5.62 o
   1   4   7        2.68        0.19      5.37 o
   2   4   7       48.93       48.81      7.96 o
   3   4   7       35.14       10.21     14.25 o
   4   4   7       17.18       23.68      6.76 o
   5   4   7        1.07       -6.86      6.86 o
   6   4   7        6.52       13.24      9.37 o
   7   4   7        8.02       11.62     10.10 o
   8   4   7        0.06        3.55      8.79 o
   9   4   7        0.06        3.81      8.79 o
  10   4   7        2.90       18.38     13.78 o
  11   4   7        0.04       -2.92     10.87 o
  12   4   7        5.10       18.51     21.87 o
 -14   5   7        8.26       31.98     14.51 o
 -13   5   7        0.33        1.68     12.54 o
 -12   5   7        8.90      -11.37     11.37 o
 -11   5   7        7.50        9.98     11.37 o
 -10   5   7       30.51       34.67     13.79 o
  -9   5   7       13.15       21.93     11.92 o
  -8   5   7       30.54       19.46     11.76 o
  -7   5   7       15.05       39.04     27.86 o
  -6   5   7        0.39        1.06      8.85 o
  -5   5   7       31.53       45.87     12.15 o
  -4   5   7       23.91       20.42      9.51 o
  -3   5   7        0.61       10.99      9.19 o
  -2   5   7        9.16       11.65      6.69 o
  -1   5   7        0.02       -1.63      5.84 o
   0   5   7        5.07       -0.26      5.94 o
   1   5   7        0.08        0.24      6.27 o
   2   5   7        0.62        4.30      6.42 o
   3   5   7        0.07       -0.88      7.81 o
   4   5   7        4.46       10.87      9.25 o
   5   5   7        8.18        9.91     12.34 o
   6   5   7       11.05        8.41     13.83 o
   7   5   7       10.79       16.71     11.57 o
   8   5   7       20.58       33.92     13.16 o
 -24   0   8        1.25        3.77     10.77 o
 -23   0   8        4.09        1.82     11.16 o
 -22   0   8       34.57       14.57     22.71 o
 -21   0   8        3.31       15.01     10.80 o
 -20   0   8        1.27       11.99      9.42 o
 -19   0   8       47.82       27.91     10.64 o
 -18   0   8       11.17        9.90      8.38 o
 -17   0   8        1.93        1.55      6.92 o
 -16   0   8        8.61       14.98      8.28 o
 -15   0   8       43.11       62.08      8.06 o
 -14   0   8        0.01        4.85      5.09 o
 -13   0   8      294.93      320.38     29.49 o
 -12   0   8      823.67      814.96     24.81 o
 -11   0   8      123.94      116.28     10.29 o
 -10   0   8      642.97      567.89     20.78 o
  -9   0   8      763.71      758.14     39.20 o
  -8   0   8      100.87      110.59     11.04 o
  -7   0   8       58.51       55.33      7.45 o
  -6   0   8       16.40       13.54      4.63 o
  -5   0   8       38.09       27.04      5.33 o
  -4   0   8      250.57      228.53     15.13 o
  -3   0   8       44.99       73.79     14.68 o
  -2   0   8        4.82       -4.69      5.23 o
  -1   0   8      890.55      932.56     33.64 o
   0   0   8        4.10       -0.44      3.92 o
   1   0   8        0.02       -3.03      4.28 o
   2   0   8      147.92      172.19     14.13 o
   3   0   8        3.80        0.63      5.03 o
   4   0   8        2.02        5.15      5.69 o
   5   0   8        3.02       11.12      6.01 o
   6   0   8        1.08        4.14      5.81 o
   7   0   8       49.48       38.93     17.67 o
   8   0   8       23.11       25.15      8.99 o
   9   0   8       38.32       25.61     11.59 o
  10   0   8      600.49      586.26     39.82 o
  11   0   8        4.22        6.73     11.78 o
  12   0   8      585.30      705.72     46.18 o
  13   0   8       61.52       77.77     19.82 o
  14   0   8       23.77       25.80     15.33 o
  15   0   8        2.37       -2.99     11.96 o
  16   0   8       17.74       30.29     18.51 o
  17   0   8        0.54       12.15     16.83 o
  18   0   8        4.54       16.26     17.76 o
 -24   1   8        1.22       13.38      8.11 o
 -23   1   8        2.74       11.81      7.84 o
 -22   1   8        0.74        3.99      6.89 o
 -21   1   8        0.82        3.43      6.13 o
 -20   1   8       17.48       11.62      6.44 o
 -19   1   8        5.93       10.56      5.86 o
 -18   1   8       61.64       53.85      9.28 o
 -17   1   8       94.15       83.26      8.95 o
 -16   1   8       76.74       89.83      8.25 o
 -15   1   8        5.80        3.65      4.18 o
 -14   1   8      274.74      271.87     14.57 o
 -13   1   8       86.49       87.42      5.94 o
 -12   1   8       94.11       91.94      5.93 o
 -11   1   8        3.22        5.23      3.40 o
 -10   1   8        1.57        0.34      3.00 o
  -9   1   8        4.16        4.84      3.12 o
  -8   1   8      394.47      402.17     13.08 o
  -7   1   8        4.30        3.31      2.88 o
  -6   1   8      128.88      115.71      6.63 o
  -5   1   8      172.55      209.06      8.60 o
  -4   1   8       80.26       76.24      5.71 o
  -3   1   8       30.85       28.51      4.33 o
  -2   1   8      153.37      142.94      9.66 o
  -1   1   8        0.03        0.17      2.61 o
   0   1   8        6.42        3.67      2.81 o
   1   1   8        2.01        4.45      2.62 o
   2   1   8      143.54      140.98      6.48 o
   3   1   8       20.36       24.13      4.90 o
   4   1   8       92.62      105.49      6.41 o
   5   1   8      147.38      142.86      9.96 o
   6   1   8      411.59      420.68     16.98 o
   7   1   8      116.32      113.41      9.51 o
   8   1   8      354.26      398.44     18.03 o
   9   1   8       53.57       55.26      8.04 o
  10   1   8       34.44       23.37     17.18 o
  11   1   8        5.22       -0.65      7.27 o
  12   1   8        8.44        9.54      7.92 o
  13   1   8        2.77       10.55      8.09 o
  14   1   8       39.41       29.43     15.61 o
  15   1   8        0.77        2.49      9.05 o
  16   1   8       44.32       46.66     12.62 o
  17   1   8        0.83        7.48     12.90 o
  18   1   8        0.44        9.36     13.09 o
 -23   2   8        0.17       -0.26      8.71 o
 -22   2   8        0.26        0.94      8.32 o
 -21   2   8       47.92       44.51     10.56 o
 -20   2   8       16.17       26.22      6.32 o
 -19   2   8       20.04       10.36      5.45 o
 -18   2   8      109.05      113.43      9.71 o
 -17   2   8        2.98        3.55      4.43 o
 -16   2   8      132.93      117.72      8.19 o
 -15   2   8        0.45        1.83      3.62 o
 -14   2   8       21.35       16.24      3.92 o
 -13   2   8       11.03       10.56      3.59 o
 -12   2   8       14.91       20.30      3.84 o
 -11   2   8       53.63       65.35      4.53 o
 -10   2   8       51.52       52.01      4.40 o
  -9   2   8       25.13       22.52      2.92 o
  -8   2   8       79.49       87.87      5.24 o
  -7   2   8       16.76       13.81      3.18 o
  -6   2   8       87.48      101.01      5.16 o
  -5   2   8        0.34        1.19      2.41 o
  -4   2   8        1.78       -1.94      2.40 o
  -3   2   8       20.32       19.75      3.24 o
  -2   2   8       10.82       13.80      3.29 o
  -1   2   8       79.78       81.14      5.46 o
   0   2   8       47.63       47.94      4.68 o
   1   2   8      384.85      358.59     10.83 o
   2   2   8      175.70      182.47      7.74 o
   3   2   8      438.66      423.14     11.49 o
   4   2   8      413.25      396.69     13.31 o
   5   2   8      116.47      120.19     10.36 o
   6   2   8       40.74       41.22      6.88 o
   7   2   8        0.01        0.25      5.00 o
   8   2   8        0.33       -1.38      4.58 o
   9   2   8       28.92       29.23      6.48 o
  10   2   8        1.19        4.96      6.10 o
  11   2   8       13.62       15.28      5.15 o
  12   2   8        0.59        4.69      4.90 o
  13   2   8        0.11       10.78      9.03 o
  14   2   8        0.80        0.50     13.09 o
  15   2   8        0.51       -8.44      8.44 o
  16   2   8        0.25       11.03     23.93 o
  17   2   8        0.42       14.92     10.71 o
 -21   3   8        1.87        0.24      9.45 o
 -20   3   8        4.82       -3.14      7.87 o
 -19   3   8        2.59       -2.95      7.56 o
 -18   3   8       42.59       46.10     10.99 o
 -17   3   8        0.00       11.69      7.64 o
 -16   3   8       11.76       13.82      7.45 o
 -15   3   8       32.63       32.46      7.95 o
 -14   3   8        7.58        7.69      6.04 o
 -13   3   8       10.39        7.36      5.79 o
 -12   3   8       60.39       49.87      7.72 o
 -11   3   8       17.77       17.47     12.47 o
 -10   3   8       52.12       59.22      7.89 o
  -9   3   8       29.83       16.33      5.69 o
  -8   3   8       17.08       18.12      5.75 o
  -7   3   8       10.74        6.94      5.86 o
  -6   3   8        0.14        2.45      4.58 o
  -5   3   8       39.56       42.34      6.48 o
  -4   3   8       42.95       41.25      6.19 o
  -3   3   8      225.72      256.11     14.14 o
  -2   3   8       21.54       10.90     12.68 o
  -1   3   8      581.38      570.39     20.44 o
   0   3   8       85.81       85.26      9.06 o
   1   3   8       24.52       28.02      5.73 o
   2   3   8       22.31       19.05      5.41 o
   3   3   8       69.45       77.36      7.49 o
   4   3   8       14.96       15.70      5.10 o
   5   3   8       16.24       19.27      6.35 o
   6   3   8       14.64       24.49      8.86 o
   7   3   8       18.94        0.64      7.64 o
   8   3   8        0.00        3.73      8.19 o
   9   3   8        0.27       -0.80      7.84 o
  10   3   8       71.09       74.36     11.06 o
  11   3   8        4.02        5.97     11.33 o
  12   3   8        3.70       -3.55     13.27 o
  13   3   8        1.32       20.94     17.57 o
  14   3   8        0.25        5.05     17.57 o
  15   3   8        1.72       19.07     20.00 o
 -18   4   8        2.49       14.41     12.56 o
 -17   4   8        0.26       -1.03      9.69 o
 -16   4   8        4.15        2.33      9.35 o
 -15   4   8        0.84       -1.89      8.49 o
 -14   4   8       17.31       18.56      9.50 o
 -13   4   8        3.74       16.31      8.56 o
 -12   4   8        1.03        4.72      7.77 o
 -11   4   8        0.00       -4.94      7.05 o
 -10   4   8        3.18       -2.29      7.19 o
  -9   4   8        0.07        7.79      7.42 o
  -8   4   8        2.56       10.50      6.77 o
  -7   4   8        1.07        1.66      6.19 o
  -6   4   8       12.83       12.60      6.61 o
  -5   4   8       38.43       36.35      6.94 o
  -4   4   8        3.69        0.80      5.76 o
  -3   4   8       14.54       12.20      6.03 o
  -2   4   8       10.38       10.02      6.82 o
  -1   4   8       30.50       33.68      8.17 o
   0   4   8       10.14        3.91      6.16 o
   1   4   8       14.96       12.47      6.74 o
   2   4   8        3.43       11.55      6.77 o
   3   4   8       27.09       17.47      7.15 o
   4   4   8        0.42        6.15      9.20 o
   5   4   8        1.16        0.18      7.84 o
   6   4   8        0.26        2.43     11.40 o
   7   4   8        0.08       -1.31     12.71 o
   8   4   8        3.64       15.89     15.52 o
   9   4   8        0.50        5.42     17.01 o
 -13   5   8        0.48        8.06     12.69 o
 -12   5   8       21.40       33.76     14.24 o
 -11   5   8        1.00       -1.88     11.92 o
 -10   5   8       26.53       60.24     14.89 o
  -9   5   8       12.78        6.81     11.14 o
  -8   5   8        0.48        2.68     11.00 o
  -7   5   8        4.35        6.30     10.43 o
  -6   5   8       16.53       19.86     11.06 o
  -5   5   8        1.37       10.73      9.88 o
  -4   5   8       22.07       15.73     10.51 o
  -3   5   8        7.58        2.62     13.93 o
  -2   5   8        0.01        4.75      6.96 o
  -1   5   8        3.13       -4.50      6.78 o
   0   5   8        0.14       -1.25      7.02 o
   1   5   8        0.07        5.11      6.87 o
   2   5   8        0.50       -6.65      6.65 o
   3   5   8        1.26       16.69      9.70 o
   4   5   8        9.44       10.63      9.52 o
   5   5   8       11.48       18.51     14.58 o
   6   5   8        6.50       -6.54     14.21 o
 -23   1   9        2.77       -1.13      7.50 o
 -22   1   9        4.52        8.32      7.62 o
 -21   1   9        4.14        6.59      7.12 o
 -20   1   9        0.85        1.98      6.31 o
 -19   1   9       12.98        1.03      5.96 o
 -18   1   9       31.03       28.22      7.05 o
 -17   1   9       83.29       80.78      8.85 o
 -16   1   9      187.65      194.54     12.64 o
 -15   1   9        8.57       14.74      5.12 o
 -14   1   9      157.17      176.12     11.15 o
 -13   1   9       47.05       46.65      6.15 o
 -12   1   9       42.56       55.75      6.56 o
 -11   1   9      209.77      228.96     10.42 o
 -10   1   9       77.03       74.81      6.29 o
  -9   1   9       12.43       11.86      4.82 o
  -8   1   9       20.27       15.74      3.95 o
  -7   1   9      730.58      722.96     22.93 o
  -6   1   9       52.56       51.53      5.42 o
  -5   1   9      170.85      179.89      8.57 o
  -4   1   9       12.57       12.54      5.16 o
  -3   1   9       21.49       27.87      5.59 o
  -2   1   9       75.39       83.81      6.61 o
  -1   1   9       82.06       76.70      5.95 o
   0   1   9       38.19       33.23      4.00 o
   1   1   9      135.31      147.29      6.56 o
   2   1   9       11.27        8.57      3.21 o
   3   1   9      342.72      348.92     12.11 o
   4   1   9        1.00        3.20      3.32 o
   5   1   9      132.92      135.90     19.72 o
   6   1   9      405.98      424.66     17.84 o
   7   1   9       29.01       29.85      8.75 o
   8   1   9      114.56      136.77     21.41 o
   9   1   9        8.17       10.93      8.01 o
  10   1   9       40.15       37.54      9.66 o
  11   1   9       12.80        6.41      7.26 o
  12   1   9        0.59       -3.98      7.71 o
  13   1   9       22.35       16.25     10.40 o
  14   1   9       78.61       95.69     15.78 o
  15   1   9       18.58       30.91     11.68 o
  16   1   9       15.27       19.94     12.71 o
 -22   2   9        0.04        0.19     11.63 o
 -21   2   9       17.13       34.03     11.11 o
 -20   2   9       43.63       23.92      8.78 o
 -19   2   9        2.70       12.08      5.84 o
 -18   2   9       64.55       75.55     11.77 o
 -17   2   9        8.77        8.29      6.35 o
 -16   2   9        4.34        1.19      4.31 o
 -15   2   9      114.82      111.91      8.12 o
 -14   2   9       56.38       52.50      7.33 o
 -13   2   9        0.00        0.42      3.94 o
 -12   2   9       44.99       35.76      7.24 o
 -11   2   9       64.19       64.52      5.86 o
 -10   2   9        9.07       13.52      3.37 o
  -9   2   9        5.44        3.40      3.47 o
  -8   2   9        5.17        2.17      3.47 o
  -7   2   9       18.30       12.67      3.40 o
  -6   2   9      161.94      182.69      7.57 o
  -5   2   9       89.11       96.46      7.40 o
  -4   2   9       62.91       62.12      4.81 o
  -3   2   9      323.72      332.32      9.87 o
  -2   2   9        8.77        9.76      3.15 o
  -1   2   9      312.06      316.12     11.06 o
   0   2   9       22.73       19.59      3.61 o
   1   2   9      140.48      143.91      7.27 o
   2   2   9      314.36      291.08     11.32 o
   3   2   9       49.56       52.96      5.41 o
   4   2   9       51.47       51.84      5.68 o
   5   2   9        6.25       11.92      5.60 o
   6   2   9      223.81      192.03     13.34 o
   7   2   9       14.16        3.78      5.42 o
   8   2   9        0.98       -7.79     11.31 o
   9   2   9        6.13       11.44      7.40 o
  10   2   9        5.50       13.48      7.76 o
  11   2   9        3.45        5.45      7.98 o
  12   2   9        0.17       -7.71      7.71 o
  13   2   9        0.19        5.98     15.80 o
  14   2   9        0.25        4.14      9.29 o
  15   2   9        6.14       10.54     10.92 o
 -20   3   9        0.93        2.76     10.27 o
 -19   3   9       13.22       11.97     10.80 o
 -18   3   9        2.11       -8.24      8.24 o
 -17   3   9        2.73        1.53      8.14 o
 -16   3   9        6.25       -6.73      6.73 o
 -15   3   9        0.14        3.09      7.06 o
 -14   3   9        5.80        5.56      6.66 o
 -13   3   9        2.66       15.29      6.46 o
 -12   3   9       46.65       26.73     12.76 o
 -11   3   9       87.35      102.40     18.02 o
 -10   3   9        4.42        3.29      6.23 o
  -9   3   9       11.42        0.04      5.20 o
  -8   3   9        0.15       -4.44      5.01 o
  -7   3   9        5.23        4.80      5.31 o
  -6   3   9       11.40        9.28      5.58 o
  -5   3   9       25.76       29.83     12.69 o
  -4   3   9       65.27       71.95     12.68 o
  -3   3   9       80.39       87.17      8.67 o
  -2   3   9       42.61       35.05      8.57 o
  -1   3   9        6.93        1.78      6.32 o
   0   3   9       19.41        9.30      5.48 o
   1   3   9       21.66       18.75      5.74 o
   2   3   9       94.89       90.23      8.50 o
   3   3   9        6.16        9.47      5.43 o
   4   3   9        0.02        8.79      6.10 o
   5   3   9        4.48       -4.64      7.65 o
   6   3   9        0.27        3.75      8.19 o
   7   3   9        0.70      -15.70     15.70 o
   8   3   9        5.42        4.67     12.53 o
   9   3   9        1.23       12.34     13.83 o
  10   3   9       44.84       41.50     16.83 o
  11   3   9        0.51       12.15     15.14 o
  12   3   9        4.42       10.47     15.33 o
  13   3   9        5.09        0.93     17.95 o
 -17   4   9        4.61       -4.67     10.38 o
 -16   4   9        4.73        2.29     10.45 o
 -15   4   9        0.22       -4.17      9.08 o
 -14   4   9        0.19       -9.31     12.72 o
 -13   4   9        7.24        9.43      9.10 o
 -12   4   9        0.01        8.39      9.26 o
 -11   4   9        0.89       -1.53      8.14 o
 -10   4   9       20.66       19.55      8.81 o
  -9   4   9       19.41       22.46      8.13 o
  -8   4   9       66.94       75.75     14.30 o
  -7   4   9       90.72      104.31     15.14 o
  -6   4   9        2.38        8.05      7.01 o
  -5   4   9       29.68       19.62      6.93 o
  -4   4   9        0.00        2.35      6.24 o
  -3   4   9        2.58       -2.44      8.56 o
  -2   4   9        9.57        8.43      7.69 o
  -1   4   9        0.91        3.64      6.56 o
   0   4   9        0.01       -3.11      6.70 o
   1   4   9       19.05       34.60      8.44 o
   2   4   9        0.00        4.35      6.94 o
   3   4   9       16.67        6.32      7.66 o
   4   4   9        0.41        0.44      6.96 o
   5   4   9        7.36       29.35     14.96 o
   6   4   9       12.40        1.31     14.21 o
 -11   5   9        3.15       -2.56     11.22 o
 -10   5   9        0.50      -11.77     11.77 o
  -9   5   9        0.03        8.16     11.55 o
  -8   5   9        1.70      -14.21     14.21 o
  -7   5   9        1.61        5.37     11.02 o
  -6   5   9        0.11        7.87     10.57 o
  -5   5   9        3.21        5.11     11.20 o
  -4   5   9        2.99       20.23     11.95 o
  -3   5   9        3.95        8.71      8.07 o
  -2   5   9       17.06       24.19      8.79 o
  -1   5   9        0.14        5.71      8.04 o
   0   5   9        2.33        7.74      8.23 o
   1   5   9        9.93        8.43      8.40 o
   2   5   9        4.39        4.00      8.11 o
   3   5   9        2.68        0.48     13.27 o
   4   5   9        1.15        6.54     14.02 o
 -23   0  10        0.19      -10.94     10.94 o
 -22   0  10        0.60       21.11     13.83 o
 -21   0  10       21.32       23.70     11.27 o
 -20   0  10        4.31        8.17     10.06 o
 -19   0  10       41.41       35.17     11.99 o
 -18   0  10        1.51       -1.75      7.92 o
 -17   0  10       15.68       13.56     11.12 o
 -16   0  10       20.40       23.88      8.83 o
 -15   0  10      107.02      109.38     14.49 o
 -14   0  10      499.12      484.19     26.59 o
 -13   0  10      149.81      156.31     13.66 o
 -12   0  10      437.10      454.46     27.19 o
 -11   0  10     1688.87     1707.74     49.12 o
 -10   0  10       34.88       42.94      8.45 o
  -9   0  10       96.15      100.75     10.42 o
  -8   0  10      210.43      188.68     17.24 o
  -7   0  10      324.69      292.90     16.73 o
  -6   0  10       32.29       24.78      6.62 o
  -5   0  10        2.42        4.50      5.42 o
  -4   0  10      302.84      341.58     21.58 o
  -3   0  10        0.49        4.13      5.99 o
  -2   0  10       67.48       73.20     10.35 o
  -1   0  10        4.63       12.05      5.41 o
   0   0  10       70.15       45.95     14.96 o
   1   0  10       48.12       55.66     13.91 o
   2   0  10       13.20       -1.05     10.38 o
   3   0  10       46.97       36.82      8.85 o
   4   0  10       19.56       36.37     11.40 o
   5   0  10       71.13       65.99     15.89 o
   6   0  10       26.16       43.18     14.39 o
   7   0  10      183.58      218.54     27.67 o
   8   0  10      327.00      353.33     35.71 o
   9   0  10       48.19       67.11     19.26 o
  10   0  10      683.41      817.52     52.53 o
  11   0  10       22.75        5.05     13.83 o
  12   0  10        1.02       -9.16     11.96 o
  13   0  10       28.84       70.48     20.38 o
  14   0  10       24.92       24.68     17.76 o
  15   0  10        3.69       -7.48     17.01 o
 -23   1  10        1.13       -3.65      7.67 o
 -22   1  10        0.03        7.66      8.39 o
 -21   1  10        0.03        1.00      6.98 o
 -20   1  10        0.53       12.56      7.13 o
 -19   1  10       11.08        2.11      6.26 o
 -18   1  10       15.76       10.89      6.20 o
 -17   1  10       23.05       37.60      7.49 o
 -16   1  10       47.43       41.67      9.63 o
 -15   1  10      187.80      180.23     13.60 o
 -14   1  10        3.96        6.40      4.77 o
 -13   1  10        5.10        6.60      4.75 o
 -12   1  10        3.69        2.99      4.39 o
 -11   1  10       56.61       59.44      6.68 o
 -10   1  10      282.65      301.56     14.12 o
  -9   1  10      246.23      243.43     11.59 o
  -8   1  10       94.91       92.43      7.47 o
  -7   1  10      523.98      508.78     14.42 o
  -6   1  10        8.63        4.04      3.60 o
  -5   1  10       25.03       20.42      5.20 o
  -4   1  10       55.12       61.49      6.10 o
  -3   1  10       32.20       25.18      5.91 o
  -2   1  10        0.74        2.04      3.38 o
  -1   1  10        0.02        3.90      3.49 o
   0   1  10       49.66       43.66      4.94 o
   1   1  10        0.24        3.35      3.30 o
   2   1  10        7.09        6.93      4.82 o
   3   1  10       52.62       39.12      6.64 o
   4   1  10       94.28       73.84      9.46 o
   5   1  10        0.89        9.90      7.29 o
   6   1  10      226.32      211.81     24.86 o
   7   1  10        3.42       -3.77      6.87 o
   8   1  10        4.37        7.54     15.33 o
   9   1  10        0.01        1.72      7.35 o
  10   1  10       32.87       35.87     10.57 o
  11   1  10        1.01        2.28      8.80 o
  12   1  10       26.69       10.87      9.58 o
  13   1  10       27.99       36.51     11.05 o
  14   1  10       50.61       44.06     13.13 o
  15   1  10        8.18        9.09     11.29 o
 -22   2  10        1.48        6.79      9.38 o
 -21   2  10        2.28        3.65      9.41 o
 -20   2  10        8.95        8.64      8.84 o
 -19   2  10        0.51        3.08      5.90 o
 -18   2  10        4.33       -4.16      5.34 o
 -17   2  10        7.63       19.35      5.84 o
 -16   2  10        5.12        8.18      5.32 o
 -15   2  10       53.64       64.52      6.96 o
 -14   2  10        1.03       -0.01      4.55 o
 -13   2  10       53.37       55.36      6.24 o
 -12   2  10       10.28        7.37      4.33 o
 -11   2  10        4.31        0.62      3.66 o
 -10   2  10       57.75       52.91      6.01 o
  -9   2  10        2.62        1.73      3.35 o
  -8   2  10      113.96      109.98      7.75 o
  -7   2  10       26.84       27.94      5.13 o
  -6   2  10       97.37      109.28      9.39 o
  -5   2  10      309.03      326.60     12.79 o
  -4   2  10        6.35        6.55      4.77 o
  -3   2  10      239.49      256.22     11.40 o
  -2   2  10       77.63       72.52      7.22 o
  -1   2  10       10.57        6.27      4.54 o
   0   2  10        6.35        2.44      4.01 o
   1   2  10       83.00       90.06      7.75 o
   2   2  10       29.84       25.31      4.91 o
   3   2  10       16.50       13.85      4.56 o
   4   2  10        4.85        9.81      8.79 o
   5   2  10       20.72       14.27      6.91 o
   6   2  10        3.17        6.78      6.67 o
   7   2  10       31.05       21.26      8.39 o
   8   2  10        0.07        8.44     13.65 o
   9   2  10       10.15        4.88      7.90 o
  10   2  10        0.00       -4.15      7.71 o
  11   2  10        2.27       15.66      8.75 o
  12   2  10        4.28       10.79     10.08 o
  13   2  10        0.74       -4.68      9.57 o
  14   2  10        9.23       -1.86      9.88 o
 -20   3  10        2.68       16.45     20.56 o
 -19   3  10       10.25       11.78     10.08 o
 -18   3  10        2.97       -5.85      9.06 o
 -17   3  10        1.60       10.72      8.91 o
 -16   3  10        1.54       -0.92     11.23 o
 -15   3  10        0.80        0.47      7.16 o
 -14   3  10       13.79        4.82      6.89 o
 -13   3  10        0.58        0.56      7.85 o
 -12   3  10        9.65       17.87      7.00 o
 -11   3  10        0.82        5.22      6.11 o
 -10   3  10        4.88       12.21      6.68 o
  -9   3  10       32.00       12.11      7.57 o
  -8   3  10        5.25        6.46      5.78 o
  -7   3  10        0.01       -5.43      5.43 o
  -6   3  10       12.46        6.43      5.84 o
  -5   3  10       12.59       12.46      6.09 o
  -4   3  10       89.37       83.95      9.06 o
  -3   3  10       42.68       38.59      7.15 o
  -2   3  10       22.40       38.16     18.16 o
  -1   3  10      135.58      138.47     12.22 o
   0   3  10        5.26        2.13      5.49 o
   1   3  10       77.07       75.24     10.50 o
   2   3  10        9.19       13.82      5.94 o
   3   3  10       58.18       69.43      8.24 o
   4   3  10        2.31       -1.65      8.53 o
   5   3  10        3.34       15.89     12.90 o
   6   3  10        0.02       13.83     14.58 o
   7   3  10        3.32       -2.99     12.90 o
   8   3  10        0.19       -3.74     12.34 o
   9   3  10        0.30        9.16     14.58 o
  10   3  10        1.57        6.36     15.70 o
  11   3  10        3.82        4.86     15.70 o
  12   3  10        8.77        5.80     17.20 o
 -16   4  10        5.01        4.58     13.20 o
 -15   4  10        3.43       -8.52     10.21 o
 -14   4  10        4.66       12.24     10.20 o
 -13   4  10        1.36       15.41      9.31 o
 -12   4  10        0.59       13.26      8.92 o
 -11   4  10        4.63        2.12      8.90 o
 -10   4  10        0.19        6.37      7.58 o
  -9   4  10        5.52        9.85      7.52 o
  -8   4  10       17.96       19.91      7.77 o
  -7   4  10       26.30       38.27      8.63 o
  -6   4  10        4.23       14.51      7.48 o
  -5   4  10        0.24       -4.74      6.90 o
  -4   4  10        4.39        9.55      7.06 o
  -3   4  10        3.80       -1.64      6.49 o
  -2   4  10        4.64       16.68      7.20 o
  -1   4  10       27.35       27.21      6.82 o
   0   4  10        2.39        8.12      7.94 o
   1   4  10        1.27       -0.62      7.77 o
   2   4  10        7.62       21.92      8.77 o
   3   4  10        1.64        1.29     19.26 o
  -8   5  10       11.28       -3.12     12.29 o
  -7   5  10        2.34       -0.96     12.00 o
  -6   5  10        9.32       14.30     12.41 o
  -5   5  10       39.69       41.91     18.88 o
  -4   5  10        1.57       13.93     12.52 o
  -3   5  10       22.80       14.47      9.84 o
  -2   5  10        8.91        2.61      8.89 o
  -1   5  10        1.85        7.32      8.88 o
   0   5  10        0.07        3.88      8.80 o
 -22   1  11        0.38        0.04      7.63 o
 -21   1  11        0.01        1.99      7.26 o
 -20   1  11        0.36       -3.37      6.86 o
 -19   1  11        2.12        5.12      6.75 o
 -18   1  11        5.97       -5.65      5.65 o
 -17   1  11       12.16        3.92      8.34 o
 -16   1  11       14.29       20.32      6.76 o
 -15   1  11        0.15       -5.03      5.03 o
 -14   1  11       28.06       20.74      6.07 o
 -13   1  11       72.53       62.53      7.93 o
 -12   1  11      152.59      158.09     12.70 o
 -11   1  11       62.00       71.20      7.38 o
 -10   1  11      107.73      117.10      9.03 o
  -9   1  11      196.64      188.28     17.24 o
  -8   1  11        0.39       -1.26      4.13 o
  -7   1  11      374.58      371.89     14.59 o
  -6   1  11       44.91       35.46      5.32 o
  -5   1  11       74.99       72.02     11.98 o
  -4   1  11       99.17       95.36      8.99 o
  -3   1  11        0.54        1.36      3.83 o
  -2   1  11       16.26        7.99      4.44 o
  -1   1  11        5.99        5.01      4.17 o
   0   1  11        1.76        1.86      4.05 o
   1   1  11        7.81       11.21      4.78 o
   2   1  11        3.86       -0.28     12.62 o
   3   1  11       37.20       29.35      8.71 o
   4   1  11        0.13       -0.89      6.69 o
   5   1  11        7.78        9.78      7.66 o
   6   1  11        5.76       14.93      8.53 o
   7   1  11        4.65       23.67      9.47 o
   8   1  11        0.01        4.73      8.02 o
   9   1  11       38.72       24.63      9.79 o
  10   1  11       25.74       20.84     10.42 o
  11   1  11        2.44        5.65     11.96 o
  12   1  11       45.99       62.68     14.50 o
  13   1  11       27.34       25.13     15.80 o
 -21   2  11        7.71        7.95      9.55 o
 -20   2  11        0.62        6.80     13.32 o
 -19   2  11        0.08       -2.60      8.46 o
 -18   2  11        2.03        8.66      7.07 o
 -17   2  11       21.64       13.52      6.22 o
 -16   2  11        1.91       -0.37      7.53 o
 -15   2  11       24.88       35.59      6.72 o
 -14   2  11        1.68        3.98      4.96 o
 -13   2  11        6.82        9.88      4.85 o
 -12   2  11        0.19        1.61      4.43 o
 -11   2  11        5.85       -0.15      3.70 o
 -10   2  11       15.38       14.86      4.44 o
  -9   2  11       54.48       51.90      6.40 o
  -8   2  11       33.50       38.98      5.81 o
  -7   2  11        1.40       11.33      4.87 o
  -6   2  11       32.34       35.09      5.68 o
  -5   2  11      148.08      154.97     15.74 o
  -4   2  11      169.53      208.85     14.92 o
  -3   2  11      190.03      179.10     11.10 o
  -2   2  11        0.09       -5.94      5.94 o
  -1   2  11       49.73       31.71      5.54 o
   0   2  11      101.55       96.92      8.40 o
   1   2  11        0.30        2.08      4.75 o
   2   2  11        0.16        8.55      6.93 o
   3   2  11        3.00        3.61      6.91 o
   4   2  11        1.64        0.59      6.36 o
   5   2  11        8.96       10.70      8.32 o
   6   2  11       13.60       16.01      8.22 o
   7   2  11       12.48       17.73     15.33 o
   8   2  11       10.18       -0.06      8.35 o
   9   2  11        0.92        1.21      8.62 o
  10   2  11        2.58        6.35      9.64 o
  11   2  11        0.49       10.06      9.88 o
  12   2  11        1.08       -0.46     17.39 o
 -18   3  11        0.00        5.48     10.27 o
 -17   3  11        2.14       -9.12      9.70 o
 -16   3  11        2.36       -3.52      8.92 o
 -15   3  11        9.83       -7.53      8.76 o
 -14   3  11       24.51       37.52      9.54 o
 -13   3  11       12.08        6.20      7.62 o
 -12   3  11       14.77       16.38     10.63 o
 -11   3  11       24.29       21.69      7.95 o
 -10   3  11       18.95       16.61      7.41 o
  -9   3  11        0.63        4.15      6.49 o
  -8   3  11       40.19       36.62      7.67 o
  -7   3  11        2.00       11.14      6.76 o
  -6   3  11        1.82        2.95      6.30 o
  -5   3  11        0.11        9.11      6.49 o
  -4   3  11        0.03        1.61      6.10 o
  -3   3  11       40.38       43.21      8.14 o
  -2   3  11       24.01       36.22     14.66 o
  -1   3  11       50.64       66.49      9.35 o
   0   3  11      171.21      147.43     13.08 o
   1   3  11        0.26        0.44      6.95 o
   2   3  11        0.77        2.16      9.32 o
   3   3  11       30.02       35.89     15.33 o
   4   3  11        8.13       25.99     16.08 o
   5   3  11       34.41       48.23     17.20 o
   6   3  11        0.26        8.97     14.21 o
   7   3  11        6.12       19.44     15.70 o
   8   3  11       19.16        6.17     17.01 o
   9   3  11        2.17       -8.04     14.58 o
  10   3  11       13.72        8.23     16.83 o
 -14   4  11        0.53      -10.16     10.16 o
 -13   4  11        1.64       -2.13     10.44 o
 -12   4  11        1.29       13.59      9.41 o
 -11   4  11        0.01       -0.60      7.93 o
 -10   4  11        1.19        0.42      8.11 o
  -9   4  11        2.41        3.24      8.16 o
  -8   4  11       15.62       10.92      9.88 o
  -7   4  11        0.18       -4.11      7.47 o
  -6   4  11       47.09       33.60      8.75 o
  -5   4  11        0.78        8.60      7.82 o
  -4   4  11       12.50       22.92      8.32 o
  -3   4  11       19.26       23.67      8.31 o
  -2   4  11        0.06       -7.07      7.13 o
  -1   4  11       44.25       44.83     11.52 o
   0   4  11       18.58       20.25     29.44 o
   1   4  11       69.33       70.10     22.43 o
   2   4  11        0.57       -7.29     16.83 o
   3   4  11       28.48       23.18     19.07 o
 -21   0  12        3.24        6.48     10.43 o
 -20   0  12        3.90        4.39     10.31 o
 -19   0  12        0.05       -8.96      8.96 o
 -18   0  12        1.95        3.05      8.83 o
 -17   0  12        0.37        5.86      8.97 o
 -16   0  12        1.28       -8.87     12.53 o
 -15   0  12        8.42        6.30      8.66 o
 -14   0  12       26.59       28.86     10.56 o
 -13   0  12        4.48        4.63     11.31 o
 -12   0  12       11.85       16.10      8.38 o
 -11   0  12        1.12        1.24      7.50 o
 -10   0  12      339.97      397.96     65.99 o
  -9   0  12       99.72       86.81     13.02 o
  -8   0  12      480.90      415.18     26.79 o
  -7   0  12       37.03       37.05     18.13 o
  -6   0  12       82.61       81.62     12.62 o
  -5   0  12       57.11       39.44      9.76 o
  -4   0  12       48.82       40.13     17.67 o
  -3   0  12      320.53      303.10     22.07 o
  -2   0  12        4.97        3.74     10.28 o
  -1   0  12      229.77      222.65     26.36 o
   0   0  12      119.09      115.91     19.63 o
   1   0  12       31.79       17.95     11.78 o
   2   0  12       32.42       17.20     12.53 o
   3   0  12       24.01        9.16     11.22 o
   4   0  12       17.09        7.48     12.53 o
   5   0  12       32.19       33.46     14.77 o
   6   0  12       11.84       -3.55     11.96 o
   7   0  12       12.57       14.02     13.65 o
   8   0  12       26.94        0.00     13.46 o
   9   0  12        0.32       14.21     14.39 o
  10   0  12        4.01       22.06     14.39 o
  11   0  12       12.50        1.31     14.39 o
  12   0  12        3.11        8.41     14.58 o
 -21   1  12        0.42       11.78     11.12 o
 -20   1  12        3.53       25.84      8.26 o
 -19   1  12        3.51        4.33      6.98 o
 -18   1  12       10.94       16.67      7.27 o
 -17   1  12        0.01        4.41      6.44 o
 -16   1  12        6.87        7.23      6.30 o
 -15   1  12        2.81        5.79      5.71 o
 -14   1  12       37.98       27.36      6.91 o
 -13   1  12       16.37       12.59      5.94 o
 -12   1  12       11.10        6.12      5.35 o
 -11   1  12       23.62       13.09      5.86 o
 -10   1  12        9.81        3.98      4.98 o
  -9   1  12       29.54       28.79      5.72 o
  -8   1  12       89.77       93.97      9.75 o
  -7   1  12        8.19       12.66      5.50 o
  -6   1  12       40.10       48.86      8.84 o
  -5   1  12      121.92      107.80      9.92 o
  -4   1  12      221.45      241.49     17.69 o
  -3   1  12       43.76       44.19     11.58 o
  -2   1  12       10.91       11.49      5.10 o
  -1   1  12        0.54       -0.68      4.73 o
   0   1  12       11.41       10.17      6.18 o
   1   1  12       55.73       80.06     11.90 o
   2   1  12        4.51        8.64      7.11 o
   3   1  12       46.01       49.24     10.89 o
   4   1  12       10.69       25.65      9.75 o
   5   1  12        7.19       15.77      8.71 o
   6   1  12        3.04        7.88      8.85 o
   7   1  12       10.44       11.27      9.16 o
   8   1  12        0.01        5.04      9.04 o
   9   1  12        0.14        8.08     10.40 o
  10   1  12        2.07        8.01     18.23 o
  11   1  12       12.10       28.53     12.07 o
  12   1  12        0.81       -1.37     10.69 o
 -20   2  12        4.53       18.98      9.89 o
 -19   2  12        2.61        7.67      9.53 o
 -18   2  12        6.80       -3.32      8.72 o
 -17   2  12        0.86        1.19      6.41 o
 -16   2  12        1.07       -1.55      5.77 o
 -15   2  12       10.28       12.31      6.15 o
 -14   2  12       10.14        9.93      8.20 o
 -13   2  12       18.54       15.92      6.19 o
 -12   2  12       46.73       52.00      8.20 o
 -11   2  12        4.09        0.53      4.35 o
 -10   2  12       29.17       21.18      5.78 o
  -9   2  12       47.12       45.31      8.33 o
  -8   2  12       12.94       14.23      5.10 o
  -7   2  12      109.54      113.57     12.55 o
  -6   2  12        4.69        6.80      4.86 o
  -5   2  12      112.93      107.39     12.96 o
  -4   2  12       22.53       26.34      7.11 o
  -3   2  12       16.72       26.47     11.01 o
  -2   2  12        6.46        7.31      5.63 o
  -1   2  12        2.45        9.33      5.36 o
   0   2  12        4.34       -3.11     10.85 o
   1   2  12       15.83       15.28      7.81 o
   2   2  12        5.18       24.52      8.66 o
   3   2  12        5.22        7.03      8.25 o
   4   2  12        3.20        3.85     10.28 o
   5   2  12        2.60        1.68      7.77 o
   6   2  12        5.93       14.61     11.78 o
   7   2  12       25.03       18.06     17.57 o
   8   2  12        1.08        5.80     10.00 o
   9   2  12       14.34       -1.08      9.21 o
  10   2  12        0.90       -0.02     10.15 o
 -17   3  12       11.16       17.81     11.16 o
 -16   3  12        4.72       20.50     10.98 o
 -15   3  12        0.00       -7.27      9.49 o
 -14   3  12        5.69       13.68     10.26 o
 -13   3  12        5.04       10.21      9.14 o
 -12   3  12        0.07        4.37      7.97 o
 -11   3  12       15.34        6.10      7.73 o
 -10   3  12        6.24       12.12     10.01 o
  -9   3  12        2.71        7.01      8.55 o
  -8   3  12        0.16        1.04      6.72 o
  -7   3  12        3.55        4.65      7.24 o
  -6   3  12       18.83        9.18      7.30 o
  -5   3  12        9.70        7.79      7.29 o
  -4   3  12       66.32       50.75      8.94 o
  -3   3  12       84.17       76.78      9.76 o
  -2   3  12       16.03       15.31      9.87 o
  -1   3  12       59.39       71.66     14.42 o
   0   3  12      175.58      159.90     51.04 o
   1   3  12       34.88       33.96     29.26 o
   2   3  12        3.63       19.00     11.39 o
   3   3  12       40.57       66.93     19.63 o
   4   3  12       19.62        7.85     14.21 o
   5   3  12        7.94      -14.02     14.02 o
   6   3  12        1.64       11.03     16.64 o
   7   3  12        0.10       -5.61     16.83 o
   8   3  12        6.98        3.55     16.26 o
 -12   4  12        2.73       10.60      9.64 o
 -11   4  12        5.14        8.26      9.75 o
 -10   4  12        0.24        9.26      9.03 o
  -9   4  12        0.75       -2.91     11.98 o
  -8   4  12        1.45       -0.16      8.68 o
  -7   4  12        2.19        5.33      8.55 o
  -6   4  12        6.92       10.42      8.47 o
  -5   4  12        8.18       12.22      8.90 o
  -4   4  12       22.89       29.94      9.53 o
  -3   4  12        1.07        9.14      8.82 o
  -2   4  12       13.21       22.07      9.22 o
  -1   4  12        0.76       -2.80      9.65 o
   0   4  12        4.17        0.85     11.98 o
   1   4  12        9.17       -3.74     19.26 o
   2   4  12       41.00       47.11     23.93 o
 -20   1  13        9.02       21.34      8.83 o
 -19   1  13        6.81        9.17      7.48 o
 -18   1  13        0.24        1.25      7.15 o
 -17   1  13       17.25       11.62      7.91 o
 -16   1  13        4.50        7.69      6.80 o
 -15   1  13        0.38       11.54      6.77 o
 -14   1  13        2.75       -1.34      6.18 o
 -13   1  13        0.03        3.11      5.97 o
 -12   1  13       19.92        6.67      5.85 o
 -11   1  13        0.98        5.25      6.91 o
 -10   1  13       45.75       40.96     12.49 o
  -9   1  13       10.59       -1.02      5.30 o
  -8   1  13       52.12       61.69      8.06 o
  -7   1  13       71.35       67.19      8.24 o
  -6   1  13       63.71       66.98      9.75 o
  -5   1  13       35.78       47.91      7.38 o
  -4   1  13        7.98       12.08      5.81 o
  -3   1  13       24.47       18.95      6.00 o
  -2   1  13       12.26        7.86      6.55 o
  -1   1  13       62.07       70.21     12.84 o
   0   1  13        3.00       -5.83     12.71 o
   1   1  13       14.06       18.63     13.27 o
   2   1  13       42.71       49.97     11.43 o
   3   1  13        7.62        0.88      8.75 o
   4   1  13       27.38       25.20     12.25 o
   5   1  13        4.30       -2.23      7.99 o
   6   1  13        0.17       -3.53      8.53 o
   7   1  13        5.65        4.52     14.02 o
   8   1  13       30.94       66.27     13.88 o
   9   1  13        0.09        1.51     10.36 o
  10   1  13       17.21       26.54     12.96 o
 -18   2  13        9.79       18.21     10.83 o
 -17   2  13        0.12        3.10      8.65 o
 -16   2  13       18.37       24.74      7.52 o
 -15   2  13        3.23        2.19      5.93 o
 -14   2  13       13.86       15.26      5.89 o
 -13   2  13        1.10        2.06      5.26 o
 -12   2  13       13.16       12.54      5.53 o
 -11   2  13        3.95       -1.68      5.94 o
 -10   2  13        0.00        2.32      5.91 o
  -9   2  13        6.67        6.78      5.92 o
  -8   2  13       17.30       15.86      6.52 o
  -7   2  13        0.80        8.30      5.75 o
  -6   2  13       22.56        8.53      5.79 o
  -5   2  13        7.41       11.78      5.77 o
  -4   2  13       26.49       12.01      5.90 o
  -3   2  13       32.83       30.73      7.31 o
  -2   2  13       75.72       64.47     11.54 o
  -1   2  13       29.74       45.45      9.07 o
   0   2  13       27.96       29.32      8.18 o
   1   2  13       17.92       27.92      9.93 o
   2   2  13        8.12       -0.29      7.90 o
   3   2  13        1.44        4.94      8.43 o
   4   2  13       52.33       82.04     30.57 o
   5   2  13        1.53        6.32      8.75 o
   6   2  13       31.66       22.73     13.93 o
   7   2  13        3.11       -3.15     10.10 o
   8   2  13        5.40        0.91      9.83 o
 -15   3  13        0.00       10.77     10.75 o
 -14   3  13        4.69       17.72     10.93 o
 -13   3  13        0.22        5.83      9.48 o
 -12   3  13        3.58        5.90      9.41 o
 -11   3  13        6.17        7.72      9.94 o
 -10   3  13       12.25       -1.24      9.07 o
  -9   3  13        8.27        4.13      8.47 o
  -8   3  13       15.80       15.08      8.59 o
  -7   3  13        1.59       -0.35      7.30 o
  -6   3  13        3.42       11.34      8.13 o
  -5   3  13        1.24        2.31      7.88 o
  -4   3  13        1.75        1.79      7.40 o
  -3   3  13        1.22       -1.24      8.58 o
  -2   3  13        6.97        5.23      8.93 o
  -1   3  13        4.39        8.34     10.88 o
   0   3  13        0.23        4.05     12.53 o
   1   3  13       16.97       20.57     13.04 o
   2   3  13       16.19       -6.54     16.26 o
   3   3  13        0.08       -6.54     14.58 o
   4   3  13        0.25       -1.31     15.70 o
   5   3  13        0.81       14.58     16.64 o
  -7   4  13        0.66       -7.54      9.52 o
  -6   4  13        0.71        2.65      9.43 o
  -5   4  13        0.01        3.11      9.62 o
  -4   4  13        1.24       10.61     11.49 o
  -3   4  13        0.00       11.98     13.29 o
 -18   0  14        0.95      -10.19     10.19 o
 -17   0  14        5.02        2.90     10.24 o
 -16   0  14        9.95       16.61     10.57 o
 -15   0  14        6.95       13.35      9.63 o
 -14   0  14       55.79       61.42     13.66 o
 -13   0  14        3.28       -5.80      8.43 o
 -12   0  14       15.46       37.45     15.70 o
 -11   0  14       37.64       32.24     11.08 o
 -10   0  14        0.37       -7.37      7.37 o
  -9   0  14       11.43       19.98     11.12 o
  -8   0  14        9.16        5.63      8.25 o
  -7   0  14       11.62       29.62      9.65 o
  -6   0  14       48.78       64.94     16.08 o
  -5   0  14       38.55       33.56      9.97 o
  -4   0  14        0.01        4.48      7.16 o
  -3   0  14       24.63       19.82     12.53 o
  -2   0  14       55.02       52.91     15.70 o
  -1   0  14        0.00        0.37     11.96 o
   0   0  14       15.45       35.89     15.14 o
   1   0  14       25.89       23.56     14.96 o
   2   0  14       14.45       -9.72     11.96 o
   3   0  14       31.55       43.37     16.26 o
   4   0  14        8.27       60.76     18.51 o
   5   0  14        3.53       -2.43     12.53 o
   6   0  14        0.27      -10.66     11.96 o
   7   0  14        9.27       31.97     17.01 o
   8   0  14        5.19       14.21     16.08 o
 -18   1  14       11.11       15.51      8.49 o
 -17   1  14        0.50       -1.01      7.47 o
 -16   1  14        4.93        1.11      9.39 o
 -15   1  14        2.74       13.64      7.78 o
 -14   1  14        0.27       -3.89      6.58 o
 -13   1  14        4.01        9.05      6.71 o
 -12   1  14        4.25       -0.15      6.48 o
 -11   1  14        0.66        5.16      6.20 o
 -10   1  14        0.03        1.17      5.81 o
  -9   1  14        5.61        3.73      6.23 o
  -8   1  14        1.60       12.78      6.72 o
  -7   1  14       10.25       11.78      7.39 o
  -6   1  14       24.39       26.39      7.53 o
  -5   1  14        5.56        7.87      6.02 o
  -4   1  14        5.77       15.04      8.49 o
  -3   1  14        1.87        7.71      7.35 o
  -2   1  14        7.29        6.56      7.65 o
  -1   1  14        3.45        0.14      8.29 o
   0   1  14       26.37       20.75      9.53 o
   1   1  14        4.38        5.06      8.98 o
   2   1  14       20.41        4.55      9.53 o
   3   1  14        0.06        1.26      9.29 o
   4   1  14       16.94       15.28     10.47 o
   5   1  14        0.87        8.42     10.14 o
   6   1  14        1.94       12.90     14.02 o
   7   1  14        2.77        7.21     11.04 o
 -16   2  14       10.26       21.18      8.63 o
 -15   2  14       11.29        8.58      7.06 o
 -14   2  14        1.17       -5.03      6.08 o
 -13   2  14       13.30       12.79      7.59 o
 -12   2  14        0.54       11.49      7.09 o
 -11   2  14        3.71        6.93      6.87 o
 -10   2  14        2.66        1.21      6.61 o
  -9   2  14        0.99        5.68      6.63 o
  -8   2  14       10.18       11.09      6.85 o
  -7   2  14        0.70        8.11      6.62 o
  -6   2  14       23.99       28.24      7.59 o
  -5   2  14       13.16       22.16      7.15 o
  -4   2  14       24.48       24.03      8.48 o
  -3   2  14       29.04       32.66      9.07 o
  -2   2  14       27.03       19.45      8.72 o
  -1   2  14        7.79       14.00      8.03 o
   0   2  14       13.99       18.84      9.93 o
   1   2  14       10.70       20.32     18.88 o
   2   2  14        3.34       -8.12     11.40 o
   3   2  14       37.03       61.99     16.45 o
   4   2  14        1.69       -9.30      9.30 o
   5   2  14        0.00       10.27     10.64 o
 -12   3  14        9.47       30.87     11.55 o
 -11   3  14       12.25       23.07     11.28 o
 -10   3  14        3.07       16.67     10.63 o
  -9   3  14        3.62       14.09     10.50 o
  -8   3  14        7.97        1.28      9.54 o
  -7   3  14        2.24       14.82     10.26 o
  -6   3  14        4.32        3.86      9.52 o
  -5   3  14        0.76        8.43     15.24 o
  -4   3  14        4.71        8.43     19.35 o
  -3   3  14        1.77       14.25     11.80 o
  -2   3  14       23.61       27.36     13.12 o
  -1   3  14        0.15      -11.90     11.94 o
   0   3  14        1.91        8.74     12.39 o
   1   3  14       13.89       44.68     20.19 o
 -16   1  15        5.02       20.33      8.68 o
 -15   1  15       25.48       20.09      8.27 o
 -14   1  15       19.99       28.75      9.17 o
 -13   1  15        5.06       15.47      7.77 o
 -12   1  15        5.70       11.93      7.52 o
 -11   1  15        0.07        5.28      6.79 o
 -10   1  15       17.99       16.21      7.45 o
  -9   1  15        0.07       -2.43      6.38 o
  -8   1  15        0.24       -2.28      7.79 o
  -7   1  15        0.01       13.62      6.86 o
  -6   1  15        1.39        7.64      9.20 o
  -5   1  15        1.41       12.04      8.12 o
  -4   1  15        5.95       13.81      8.99 o
  -3   1  15       21.55       10.02     13.28 o
  -2   1  15       13.96       -5.28      8.65 o
  -1   1  15       17.34        5.73      9.63 o
   0   1  15        0.12        1.61     10.18 o
   1   1  15        1.21       -1.63     12.53 o
   2   1  15        0.19        3.34     10.32 o
   3   1  15        0.27       -1.25     10.37 o
   4   1  15        0.75       -6.98     15.24 o
 -13   2  15        8.76       12.19      8.48 o
 -12   2  15       11.47       12.86      8.47 o
 -11   2  15        4.39        2.17      7.48 o
 -10   2  15        8.38       16.04      8.80 o
  -9   2  15        0.39       -1.04      7.13 o
  -8   2  15        0.49       -0.50      7.24 o
  -7   2  15        0.38       -0.11      8.08 o
  -6   2  15        0.70        2.66      8.53 o
  -5   2  15        0.54       -2.06      8.40 o
  -4   2  15        4.70       -1.14      8.78 o
  -3   2  15        0.17       13.53      9.39 o
  -2   2  15        6.58       25.57     13.08 o
  -1   2  15        0.18       -5.39      9.79 o
   0   2  15        6.34        4.57     10.67 o
   1   2  15        1.25       -1.78      9.91 o
 -13   0  16       11.49       35.08     13.74 o
 -12   0  16       58.75       62.19     14.56 o
 -11   0  16        0.11        3.15     10.24 o
 -10   0  16       30.87       51.82     12.36 o
  -9   0  16        0.15       -8.79      8.79 o
  -8   0  16       10.70       10.57     11.50 o
  -7   0  16        0.03       -2.66      8.89 o
  -6   0  16       35.64       56.64     18.51 o
  -5   0  16        1.40       -3.74     12.15 o
  -4   0  16        7.99       30.85     16.64 o
  -3   0  16        0.27       24.68     15.14 o
  -2   0  16        0.15      -12.53     12.53 o
  -1   0  16        8.68       11.03     14.96 o
   0   0  16        1.38       13.65     15.89 o
   1   0  16       14.79       23.74     15.52 o
 -12   1  16        0.92        2.34      7.36 o
 -11   1  16        5.63        3.33      8.63 o
 -10   1  16       17.77       19.51     10.17 o
  -9   1  16        3.42        9.24      9.68 o
  -8   1  16       39.07       48.83     11.79 o
  -7   1  16        5.25       35.66     10.70 o
  -6   1  16        6.13        5.91     17.25 o
  -5   1  16        4.70        5.83      9.38 o
  -4   1  16        6.61       17.61      9.73 o
  -3   1  16        0.03        3.68     10.57 o
  -2   1  16        6.45        8.63     10.40 o
  -1   1  16        2.30       11.32     10.93 o
 
